# Supplementary material for: Activating transcription factor 4 (ATF4) promotes skeletal muscle atrophy by forming a heterodimer with the transcriptional regulator C/EBPβ
Source: J Biol Chem. 2020 Jan 17;295(9):2787–803. doi: 10.1074/jbc.RA119.012095 (PMC7049960; doi:10.1074/jbc.RA119.012095)
Supplement: Supporting Information [file supp_RA119.012095_Supplemental_Table1.xlsx]

## Sheet: Expt 1 Control TAP Proteins
Supplemental Table S1A. Protein report for control TAP enrichment sample, experiment 1
One peptide hits were manually inspected (MS/MS)
N	Unused	Total	%Cov(95)	Accession
Hit #	Score	Score	Coverage	SwissProt	Name	Species	Peptides(95%)	Gene Ontology	Gene Names	Pathway	Interactions	Protein Families	Subcellular Location	Function	Disease	Tissue Specificity	Keywords
1	16.15	16.15	12.07	sp|P63017|HSP7C_MOUSE	Heat shock cognate 71 kDa protein OS=Mus musculus GN=Hspa8 PE=1 SV=1	MOUSE	8	blood microparticle; cell-cell adherens junction; cytoplasm; cytosol; extracellular exosome; extracellular matrix; extracellular space; focal adhesion; intracellular; intracellular ribonucleoprotein complex; late endosome; lysosomal matrix; lysosomal membrane; melanosome; membrane; myelin sheath; nucleolus; nucleus; plasma membrane; Prp19 complex; spliceosomal complex; ubiquitin ligase complex; A…	Hspa8 (synonym: Hsc70, Hsc73)		O41974; O88447	Belongs to the heat shock protein 70 family.	Cytoplasm.; Melanosome. Nucleus > Nucleolus. Cell membrane.	Molecular chaperone implicated in a wide variety of cellular processes, including protection of the proteome from stress, folding and transport of newly synthesized polypeptides, activation of proteolysis of misfolded proteins and the formation and dissociation of protein complexes. Plays a pivotal role in the protein quality control system, ensuring the correct folding of proteins, the re-foldin…		Ubiquitous.	3D-structure; Acetylation; ATP-binding; Cell membrane; Chaperone; Complete proteome; Cytoplasm; Direct protein sequencing; Isopeptide bond; Membrane; Methylation; mRNA processing; mRNA splicing; Nucleotide-binding; Nucleus; Phosphoprotein; Reference proteome; Repressor; Spliceosome; Stress response; Transcription; Transcription regulation; Ubl conjugation
2	12.16	14.16	12.98	sp|P20029|GRP78_MOUSE	78 kDa glucose-regulated protein OS=Mus musculus GN=Hspa5 PE=1 SV=3	MOUSE	7	cell surface; cell-cell adherens junction; COP9 signalosome; endoplasmic reticulum; endoplasmic reticulum chaperone complex; endoplasmic reticulum lumen; endoplasmic reticulum membrane; endoplasmic reticulum-Golgi intermediate compartment; extracellular exosome; extracellular matrix; extracellular region; focal adhesion; integral component of endoplasmic reticulum membrane; melanosome; membrane; …	Hspa5 (synonym: Grp78)		O75460	Belongs to the heat shock protein 70 family.	Endoplasmic reticulum lumen.; Melanosome. Cytoplasm.	Probably plays a role in facilitating the assembly of multimeric protein complexes inside the endoplasmic reticulum. Involved in the correct folding of proteins and degradation of misfolded proteins via its interaction with DNAJC10, probably to facilitate the release of DNAJC10 from its substrate (By similarity).			Acetylation; ATP-binding; Complete proteome; Cytoplasm; Direct protein sequencing; Endoplasmic reticulum; Isopeptide bond; Methylation; Nitration; Nucleotide-binding; Phosphoprotein; Reference proteome; Signal; Ubl conjugation
3	12	12	6.539	sp|Q8R429|AT2A1_MOUSE	Sarcoplasmic/endoplasmic reticulum calcium ATPase 1 OS=Mus musculus GN=Atp2a1 PE=1 SV=1	MOUSE	6	endoplasmic reticulum; endoplasmic reticulum membrane; endoplasmic reticulum-Golgi intermediate compartment; H zone; I band; integral component of membrane; membrane; mitochondrion; perinuclear region of cytoplasm; sarcoplasmic reticulum; sarcoplasmic reticulum membrane; ATP binding; calcium ion binding; calcium-transporting ATPase activity; protein homodimerization activity; apoptotic mitochondr…	Atp2a1			Belongs to the cation transport ATPase (P-type) (TC 3.A.3) family. Type IIA subfamily.	Endoplasmic reticulum membrane; Multi-pass membrane protein. Sarcoplasmic reticulum membrane > Multi-pass membrane protein.	Key regulator of striated muscle performance by acting as the major Ca(2+) ATPase responsible for the reuptake of cytosolic Ca(2+) into the sarcoplasmic reticulum (PubMed:21697544, PubMed:22961106, PubMed:25640239, PubMed:26816378). Catalyzes the hydrolysis of ATP coupled with the translocation of calcium from the cytosol to the sarcoplasmic reticulum lumen. Contributes to calcium sequestration i…			ATP-binding; Calcium; Calcium transport; Complete proteome; Disulfide bond; Endoplasmic reticulum; Hydrolase; Ion transport; Magnesium; Membrane; Metal-binding; Nucleotide-binding; Phosphoprotein; Reference proteome; Sarcoplasmic reticulum; Transmembrane; Transmembrane helix; Transport
7	7.68	7.82	21.95	sp|Q02105|C1QC_MOUSE	Complement C1q subcomponent subunit C OS=Mus musculus GN=C1qc PE=1 SV=2	MOUSE	6	blood microparticle; collagen trimer; extracellular exosome; extracellular space; complement activation, classical pathway; innate immune response; negative regulation of granulocyte differentiation; negative regulation of macrophage differentiation	C1qc (synonym: C1qg)				Secreted.	C1q associates with the proenzymes C1r and C1s to yield C1, the first component of the serum complement system. The collagen-like regions of C1q interact with the Ca(2+)-dependent C1r(2)C1s(2) proenzyme complex, and efficient activation of C1 takes place on interaction of the globular heads of C1q with the Fc regions of IgG or IgM antibody present in immune complexes.			Collagen; Complement pathway; Complete proteome; Disulfide bond; Hydroxylation; Immunity; Innate immunity; Reference proteome; Repeat; Secreted; Signal
11	4	4	10.2	sp|P98086|C1QA_MOUSE	Complement C1q subcomponent subunit A OS=Mus musculus GN=C1qa PE=1 SV=2	MOUSE	2	collagen trimer; extracellular exosome; extracellular space; complement activation, classical pathway; innate immune response; response to iron ion	C1qa		Q9H461		Secreted.	C1q associates with the proenzymes C1r and C1s to yield C1, the first component of the serum complement system. The collagen-like regions of C1q interact with the Ca(2+)-dependent C1r(2)C1s(2) proenzyme complex, and efficient activation of C1 takes place on interaction of the globular heads of C1q with the Fc regions of IgG or IgM antibody present in immune complexes.			Collagen; Complement pathway; Complete proteome; Disulfide bond; Glycoprotein; Hydroxylation; Immunity; Innate immunity; Reference proteome; Repeat; Secreted; Signal
12	4	4	12.25	sp|P14106|C1QB_MOUSE	Complement C1q subcomponent subunit B OS=Mus musculus GN=C1qb PE=1 SV=2	MOUSE	2	blood microparticle; collagen trimer; extracellular exosome; extracellular space; protein homodimerization activity; complement activation, classical pathway; innate immune response; inner ear development	C1qb				Secreted.	C1q associates with the proenzymes C1r and C1s to yield C1, the first component of the serum complement system. The collagen-like regions of C1q interact with the Ca(2+)-dependent C1r(2)C1s(2) proenzyme complex, and efficient activation of C1 takes place on interaction of the globular heads of C1q with the Fc regions of IgG or IgM antibody present in immune complexes.		Highest expression in thioglycolate-activated peritoneal macrophages. Also found in spleen, thymus and heart. Very weak expression liver, kidney, lung and intestine.	Collagen; Complement pathway; Complete proteome; Disulfide bond; Glycoprotein; Hydroxylation; Immunity; Innate immunity; Pyrrolidone carboxylic acid; Reference proteome; Repeat; Secreted; Signal
13	4	4	6.868	sp|P05064|ALDOA_MOUSE	Fructose-bisphosphate aldolase A OS=Mus musculus GN=Aldoa PE=1 SV=2	MOUSE	2	actin cytoskeleton; cell-cell adherens junction; cytosol; extracellular exosome; extracellular space; M band; membrane; myelin sheath; nucleus; protein complex; sperm fibrous sheath; Z disc; cadherin binding involved in cell-cell adhesion; cytoskeletal protein binding; fructose binding; fructose-bisphosphate aldolase activity; identical protein binding; protease binding; RNA binding; ATP biosynth…	Aldoa (synonym: Aldo1)	Carbohydrate degradation; glycolysis; D-glyceraldehyde 3-phosphate and glycerone phosphate from D-glucose: step 4/4.		Belongs to the class I fructose-bisphosphate aldolase family.	Cytoplasm; Myofibril > Sarcomere > I band. Cytoplasm > Myofibril > Sarcomere > M line.	Plays a key role in glycolysis and gluconeogenesis. In addition, may also function as scaffolding protein (By similarity).			Acetylation; Complete proteome; Cytoplasm; Direct protein sequencing; Glycolysis; Isopeptide bond; Lyase; Phosphoprotein; Reference proteome; Schiff base; Ubl conjugation
14	2.05	2.05	0.2935	sp|Q8VHX6|FLNC_MOUSE	Filamin-C OS=Mus musculus GN=Flnc PE=1 SV=3	MOUSE	1	actin cytoskeleton; cytoplasm; cytosol; focal adhesion; plasma membrane; sarcolemma; sarcoplasm; Z disc; actin binding; ankyrin binding; cytoskeletal protein binding; actin filament-based process; muscle fiber development	Flnc (synonym: Abpl, Fln2)			Belongs to the filamin family.	Cytoplasm.; Membrane > Peripheral membrane protein. Cytoplasm > Cytoskeleton. Cytoplasm > Myofibril > Sarcomere > Z line.	Muscle-specific filamin, which plays a central role in muscle cells, probably by functioning as a large actin-cross-linking protein. May be involved in reorganizing the actin cytoskeleton in response to signaling events, and may also display structural functions at the Z lines in muscle cells. Critical for normal myogenesis and for maintaining the structural integrity of the muscle fibers.			Actin-binding; Alternative splicing; Complete proteome; Cytoplasm; Cytoskeleton; Membrane; Methylation; Phosphoprotein; Reference proteome; Repeat; Ubl conjugation
15	2.01	2.01	2.653	sp|P68134|ACTS_MOUSE	Actin, alpha skeletal muscle OS=Mus musculus GN=Acta1 PE=1 SV=1	MOUSE	1	actin cytoskeleton; actin filament; blood microparticle; cell body; cytoplasm; extracellular exosome; extracellular space; filopodium; lamellipodium; protein complex; sarcomere; stress fiber; striated muscle thin filament; ATP binding; cell growth; mesenchyme migration; positive regulation of gene expression; response to extracellular stimulus; response to lithium ion; response to mechanical stim…	Acta1 (synonym: Acta)			Belongs to the actin family.	Cytoplasm; Cytoskeleton.	Actins are highly conserved proteins that are involved in various types of cell motility and are ubiquitously expressed in all eukaryotic cells.			3D-structure; Acetylation; ATP-binding; Complete proteome; Cytoplasm; Cytoskeleton; Methylation; Muscle protein; Nucleotide-binding; Oxidation; Reference proteome
17	2	2	0.4828	sp|Q6P5H2|NEST_MOUSE	Nestin OS=Mus musculus GN=Nes PE=1 SV=1	MOUSE	1	cytoplasm; extracellular matrix; intermediate filament; intermediate filament binding; structural molecule activity; brain development; cell projection morphogenesis; embryonic camera-type eye development; G2/M transition of mitotic cell cycle; negative regulation of catalytic activity; negative regulation of neuron apoptotic process; negative regulation of protein binding; nervous system develop…	Nes			Belongs to the intermediate filament family.		Required for brain and eye development. Promotes the disassembly of phosphorylated vimentin intermediate filaments (IF) during mitosis and may play a role in the trafficking and distribution of IF proteins and other cellular factors to daughter cells during progenitor cell division (By similarity). Required for survival, renewal and mitogen-stimulated proliferation of neural progenitor cells.			Acetylation; Alternative splicing; Coiled coil; Complete proteome; Developmental protein; Intermediate filament; Neurogenesis; Phosphoprotein; Reference proteome
18	2	2	1.325	sp|P38647|GRP75_MOUSE	Stress-70 protein, mitochondrial OS=Mus musculus GN=Hspa9 PE=1 SV=3	MOUSE	1	cytoplasm; extracellular exosome; extracellular matrix; focal adhesion; mitochondrial matrix; mitochondrial nucleoid; mitochondrion; myelin sheath; nucleolus; ATP binding; enzyme binding; RNA binding; ubiquitin protein ligase binding; erythrocyte differentiation; negative regulation of erythrocyte differentiation; negative regulation of hematopoietic stem cell differentiation; negative regulation…	Hspa9 (synonym: Grp75, Hsp74, Hspa9a)			Belongs to the heat shock protein 70 family.	Mitochondrion.; Nucleus > Nucleolus.	Chaperone protein which is implicated in the control of cell proliferation and cellular aging. Plays a role in the erythropoiesis process.		Found in all the cell types examined.	Acetylation; ATP-binding; Chaperone; Complete proteome; Direct protein sequencing; Methylation; Mitochondrion; Nucleotide-binding; Nucleus; Phosphoprotein; Reference proteome; Transit peptide
19	2	2	4.505	sp|P16858|G3P_MOUSE	Glyceraldehyde-3-phosphate dehydrogenase OS=Mus musculus GN=Gapdh PE=1 SV=2	MOUSE	1	cytoplasm; cytosol; extracellular exosome; extracellular matrix; GAIT complex; intracellular membrane-bounded organelle; intracellular ribonucleoprotein complex; lipid particle; membrane; microtubule cytoskeleton; mitochondrion; myelin sheath; nuclear membrane; nucleus; plasma membrane; vesicle; enzyme binding; glyceraldehyde-3-phosphate dehydrogenase (NAD+) (phosphorylating) activity; identical …	Gapdh (synonym: Gapd)	Carbohydrate degradation; glycolysis; pyruvate from D-glyceraldehyde 3-phosphate: step 1/5.	Q08460	Belongs to the glyceraldehyde-3-phosphate dehydrogenase family.	Cytoplasm; Cytosol. Nucleus. Cytoplasm > Cytoskeleton.	Has both glyceraldehyde-3-phosphate dehydrogenase and nitrosylase activities, thereby playing a role in glycolysis and nuclear functions, respectively. Glyceraldehyde-3-phosphate dehydrogenase is a key enzyme in glycolysis that catalyzes the first step of the pathway by converting D-glyceraldehyde 3-phosphate (G3P) into 3-phospho-D-glyceroyl phosphate. Modulates the organization and assembly of t…			Acetylation; ADP-ribosylation; Apoptosis; Complete proteome; Cytoplasm; Cytoskeleton; Direct protein sequencing; Glycolysis; Methylation; NAD; Nucleus; Oxidoreductase; Phosphoprotein; Reference proteome; S-nitrosylation; Transferase; Translation regulation; Ubl conjugation
20	2	2	3.053	sp|P01869|IGH1M_MOUSE	Ig gamma-1 chain C region, membrane-bound form OS=Mus musculus GN=Ighg1 PE=1 SV=2	MOUSE	1	blood microparticle; external side of plasma membrane; extracellular space; immunoglobulin complex, circulating; integral component of membrane; antigen binding; immunoglobulin receptor binding; antibacterial humoral response; antibody-dependent cellular cytotoxicity; B cell receptor signaling pathway; complement activation, classical pathway; defense response to bacterium; humoral immune respons…	Ighg1 (synonym: Igh-4)				Cell membrane; Single-pass membrane protein.				3D-structure; Alternative splicing; Cell membrane; Complete proteome; Disulfide bond; Glycoprotein; Immunoglobulin C region; Immunoglobulin domain; Membrane; Reference proteome; Transmembrane; Transmembrane helix
21	2	2	11.5	sp|P01631|KV2A7_MOUSE	Ig kappa chain V-II region 26-10 OS=Mus musculus PE=1 SV=1	MOUSE	1	antigen binding									3D-structure; Complete proteome; Direct protein sequencing; Disulfide bond; Hybridoma; Immunoglobulin domain; Immunoglobulin V region; Monoclonal antibody; Reference proteome

## Sheet: Expt 1 ATF4 TAP Proteins
Supplemental Table S1B. Protein report for ATF4 bZIP TAP enrichment sample, experiment 1
One peptide hits were manually inspected (MS/MS)
Yellow highlights proteins that are specific to the ATF4 bZIP TAP enrichment sample
N	Unused	Total	%Cov(95)	Accession
Hit #	Score	Score	Coverage	SwissProt	Name	Species	Peptides(95%)	Gene Ontology	Gene Names	Pathway	Interactions	Protein Families	Subcellular Location	Function	Disease	Tissue Specificity	Keywords
1	42.93	42.93	23.54	sp|Q8R429|AT2A1_MOUSE	Sarcoplasmic/endoplasmic reticulum calcium ATPase 1 OS=Mus musculus GN=Atp2a1 PE=1 SV=1	MOUSE	25	endoplasmic reticulum; endoplasmic reticulum membrane; endoplasmic reticulum-Golgi intermediate compartment; H zone; I band; integral component of membrane; membrane; mitochondrion; perinuclear region of cytoplasm; sarcoplasmic reticulum; sarcoplasmic reticulum membrane; ATP binding; calcium ion binding; calcium-transporting ATPase activity; protein homodimerization activity; apoptotic mitochondr…	Atp2a1			Belongs to the cation transport ATPase (P-type) (TC 3.A.3) family. Type IIA subfamily.	Endoplasmic reticulum membrane; Multi-pass membrane protein. Sarcoplasmic reticulum membrane > Multi-pass membrane protein.	Key regulator of striated muscle performance by acting as the major Ca(2+) ATPase responsible for the reuptake of cytosolic Ca(2+) into the sarcoplasmic reticulum (PubMed:21697544, PubMed:22961106, PubMed:25640239, PubMed:26816378). Catalyzes the hydrolysis of ATP coupled with the translocation of calcium from the cytosol to the sarcoplasmic reticulum lumen. Contributes to calcium sequestration i…			ATP-binding; Calcium; Calcium transport; Complete proteome; Disulfide bond; Endoplasmic reticulum; Hydrolase; Ion transport; Magnesium; Membrane; Metal-binding; Nucleotide-binding; Phosphoprotein; Reference proteome; Sarcoplasmic reticulum; Transmembrane; Transmembrane helix; Transport
2	25.24	25.24	5.686	sp|Q8VHX6|FLNC_MOUSE	Filamin-C OS=Mus musculus GN=Flnc PE=1 SV=3	MOUSE	12	actin cytoskeleton; cytoplasm; cytosol; focal adhesion; plasma membrane; sarcolemma; sarcoplasm; Z disc; actin binding; ankyrin binding; cytoskeletal protein binding; actin filament-based process; muscle fiber development	Flnc (synonym: Abpl, Fln2)			Belongs to the filamin family.	Cytoplasm.; Membrane > Peripheral membrane protein. Cytoplasm > Cytoskeleton. Cytoplasm > Myofibril > Sarcomere > Z line.	Muscle-specific filamin, which plays a central role in muscle cells, probably by functioning as a large actin-cross-linking protein. May be involved in reorganizing the actin cytoskeleton in response to signaling events, and may also display structural functions at the Z lines in muscle cells. Critical for normal myogenesis and for maintaining the structural integrity of the muscle fibers.			Actin-binding; Alternative splicing; Complete proteome; Cytoplasm; Cytoskeleton; Membrane; Methylation; Phosphoprotein; Reference proteome; Repeat; Ubl conjugation
3	19.81	19.81	15.33	sp|P63017|HSP7C_MOUSE	Heat shock cognate 71 kDa protein OS=Mus musculus GN=Hspa8 PE=1 SV=1	MOUSE	11	blood microparticle; cell-cell adherens junction; cytoplasm; cytosol; extracellular exosome; extracellular matrix; extracellular space; focal adhesion; intracellular; intracellular ribonucleoprotein complex; late endosome; lysosomal matrix; lysosomal membrane; melanosome; membrane; myelin sheath; nucleolus; nucleus; plasma membrane; Prp19 complex; spliceosomal complex; ubiquitin ligase complex; A…	Hspa8 (synonym: Hsc70, Hsc73)		O41974; O88447	Belongs to the heat shock protein 70 family.	Cytoplasm.; Melanosome. Nucleus > Nucleolus. Cell membrane.	Molecular chaperone implicated in a wide variety of cellular processes, including protection of the proteome from stress, folding and transport of newly synthesized polypeptides, activation of proteolysis of misfolded proteins and the formation and dissociation of protein complexes. Plays a pivotal role in the protein quality control system, ensuring the correct folding of proteins, the re-foldin…		Ubiquitous.	3D-structure; Acetylation; ATP-binding; Cell membrane; Chaperone; Complete proteome; Cytoplasm; Direct protein sequencing; Isopeptide bond; Membrane; Methylation; mRNA processing; mRNA splicing; Nucleotide-binding; Nucleus; Phosphoprotein; Reference proteome; Repressor; Spliceosome; Stress response; Transcription; Transcription regulation; Ubl conjugation
5	16.17	16.18	21.7	sp|P05064|ALDOA_MOUSE	Fructose-bisphosphate aldolase A OS=Mus musculus GN=Aldoa PE=1 SV=2	MOUSE	10	actin cytoskeleton; cell-cell adherens junction; cytosol; extracellular exosome; extracellular space; M band; membrane; myelin sheath; nucleus; protein complex; sperm fibrous sheath; Z disc; cadherin binding involved in cell-cell adhesion; cytoskeletal protein binding; fructose binding; fructose-bisphosphate aldolase activity; identical protein binding; protease binding; RNA binding; ATP biosynth…	Aldoa (synonym: Aldo1)	Carbohydrate degradation; glycolysis; D-glyceraldehyde 3-phosphate and glycerone phosphate from D-glucose: step 4/4.		Belongs to the class I fructose-bisphosphate aldolase family.	Cytoplasm; Myofibril > Sarcomere > I band. Cytoplasm > Myofibril > Sarcomere > M line.	Plays a key role in glycolysis and gluconeogenesis. In addition, may also function as scaffolding protein (By similarity).			Acetylation; Complete proteome; Cytoplasm; Direct protein sequencing; Glycolysis; Isopeptide bond; Lyase; Phosphoprotein; Reference proteome; Schiff base; Ubl conjugation
6	14.03	14.03	12.66	sp|P07724|ALBU_MOUSE	Serum albumin OS=Mus musculus GN=Alb PE=1 SV=3	MOUSE	8	blood microparticle; cytoplasm; endoplasmic reticulum; extracellular exosome; extracellular region; extracellular space; Golgi apparatus; myelin sheath; nucleus; protein complex; chaperone binding; DNA binding; drug binding; fatty acid binding; identical protein binding; metal ion binding; oxygen binding; pyridoxal phosphate binding; toxic substance binding; cellular response to starvation; hemol…	Alb (synonym: Alb-1, Alb1)			Belongs to the ALB/AFP/VDB family.	Secreted.	Serum albumin, the main protein of plasma, has a good binding capacity for water, Ca(2+), Na(+), K(+), fatty acids, hormones, bilirubin and drugs. Its main function is the regulation of the colloidal osmotic pressure of blood. Major zinc transporter in plasma, typically binds about 80% of all plasma zinc.		Plasma.	Cleavage on pair of basic residues; Complete proteome; Copper; Direct protein sequencing; Disulfide bond; Lipid-binding; Metal-binding; Methylation; Phosphoprotein; Reference proteome; Repeat; Secreted; Signal; Zinc
7	12.42	12.42	11.93	sp|P38647|GRP75_MOUSE	Stress-70 protein, mitochondrial OS=Mus musculus GN=Hspa9 PE=1 SV=3	MOUSE	6	cytoplasm; extracellular exosome; extracellular matrix; focal adhesion; mitochondrial matrix; mitochondrial nucleoid; mitochondrion; myelin sheath; nucleolus; ATP binding; enzyme binding; RNA binding; ubiquitin protein ligase binding; erythrocyte differentiation; negative regulation of erythrocyte differentiation; negative regulation of hematopoietic stem cell differentiation; negative regulation…	Hspa9 (synonym: Grp75, Hsp74, Hspa9a)			Belongs to the heat shock protein 70 family.	Mitochondrion.; Nucleus > Nucleolus.	Chaperone protein which is implicated in the control of cell proliferation and cellular aging. Plays a role in the erythropoiesis process.		Found in all the cell types examined.	Acetylation; ATP-binding; Chaperone; Complete proteome; Direct protein sequencing; Methylation; Mitochondrion; Nucleotide-binding; Nucleus; Phosphoprotein; Reference proteome; Transit peptide
8	12.1	12.1	15.13	sp|Q91VI7|RINI_MOUSE	Ribonuclease inhibitor OS=Mus musculus GN=Rnh1 PE=1 SV=1	MOUSE	7	angiogenin-PRI complex; cytosol; extracellular exosome; nucleoplasm; ribonuclease inhibitor activity; regulation of angiogenesis	Rnh1 (synonym: Rnh)				Cytoplasm.	Ribonuclease inhibitor which inhibits RNASE1, RNASE2 and ANG. May play a role in redox homeostasis (By similarity).			3D-structure; Acetylation; Complete proteome; Cytoplasm; Leucine-rich repeat; Phosphoprotein; Reference proteome; Repeat
9	12.07	12.08	18.3	sp|P68134|ACTS_MOUSE	Actin, alpha skeletal muscle OS=Mus musculus GN=Acta1 PE=1 SV=1	MOUSE	6	actin cytoskeleton; actin filament; blood microparticle; cell body; cytoplasm; extracellular exosome; extracellular space; filopodium; lamellipodium; protein complex; sarcomere; stress fiber; striated muscle thin filament; ATP binding; cell growth; mesenchyme migration; positive regulation of gene expression; response to extracellular stimulus; response to lithium ion; response to mechanical stim…	Acta1 (synonym: Acta)			Belongs to the actin family.	Cytoplasm; Cytoskeleton.	Actins are highly conserved proteins that are involved in various types of cell motility and are ubiquitously expressed in all eukaryotic cells.			3D-structure; Acetylation; ATP-binding; Complete proteome; Cytoplasm; Cytoskeleton; Methylation; Muscle protein; Nucleotide-binding; Oxidation; Reference proteome
10	11.61	11.67	9.264	sp|Q9WUB3|PYGM_MOUSE	Glycogen phosphorylase, muscle form OS=Mus musculus GN=Pygm PE=1 SV=3	MOUSE	6	cytoplasm; extracellular exosome; Z disc; glycogen phosphorylase activity; nucleotide binding; pyridoxal phosphate binding; glycogen catabolic process	Pygm			Belongs to the glycogen phosphorylase family.		Phosphorylase is an important allosteric enzyme in carbohydrate metabolism. Enzymes from different sources differ in their regulatory mechanisms and in their natural substrates. However, all known phosphorylases share catalytic and structural properties.			Acetylation; Allosteric enzyme; Carbohydrate metabolism; Complete proteome; Glycogen metabolism; Glycosyltransferase; Nucleotide-binding; Phosphoprotein; Pyridoxal phosphate; Reference proteome; Transferase
12	10.18	10.18	17.06	sp|P07310|KCRM_MOUSE	Creatine kinase M-type OS=Mus musculus GN=Ckm PE=1 SV=1	MOUSE	6	cytoplasm; extracellular space; ATP binding; creatine kinase activity; phosphocreatine biosynthetic process; phosphocreatine metabolic process; response to heat	Ckm (synonym: Ckmm)			Belongs to the ATP:guanido phosphotransferase family.	Cytoplasm.	Reversibly catalyzes the transfer of phosphate between ATP and various phosphogens (e.g. creatine phosphate). Creatine kinase isoenzymes play a central role in energy transduction in tissues with large, fluctuating energy demands, such as skeletal muscle, heart, brain and spermatozoa.			ATP-binding; Complete proteome; Cytoplasm; Kinase; Nucleotide-binding; Phosphoprotein; Reference proteome; Transferase
13	10.01	10.01	8.663	sp|P52480|KPYM_MOUSE	Pyruvate kinase PKM OS=Mus musculus GN=Pkm PE=1 SV=4	MOUSE	6	cell-cell adherens junction; cilium; cytoplasm; cytosol; extracellular exosome; extracellular matrix; extracellular vesicle; mitochondrion; myelin sheath; nucleus; vesicle; ATP binding; cadherin binding involved in cell-cell adhesion; kinase activity; magnesium ion binding; MHC class II protein complex binding; potassium ion binding; pyruvate kinase activity; RNA binding; cellular response to ins…	Pkm (synonym: Pk3, Pkm2, Pykm)	Carbohydrate degradation; glycolysis; pyruvate from D-glyceraldehyde 3-phosphate: step 5/5.	P26663; P20263; P04156	Belongs to the pyruvate kinase family.	Cytoplasm.; Nucleus.	Glycolytic enzyme that catalyzes the transfer of a phosphoryl group from phosphoenolpyruvate (PEP) to ADP, generating ATP. Stimulates POU5F1-mediated transcriptional activation (By similarity).		Embryonic stem cells and embryonal carcinoma cells.	Acetylation; Allosteric enzyme; Alternative splicing; ATP-binding; Complete proteome; Cytoplasm; Direct protein sequencing; Glycolysis; Hydroxylation; Isopeptide bond; Kinase; Magnesium; Metal-binding; Methylation; Nucleotide-binding; Nucleus; Phosphoprotein; Potassium; Pyruvate; Reference proteome; Transferase; Ubl conjugation
14	8.6	8.6	19.52	sp|P16858|G3P_MOUSE	Glyceraldehyde-3-phosphate dehydrogenase OS=Mus musculus GN=Gapdh PE=1 SV=2	MOUSE	6	cytoplasm; cytosol; extracellular exosome; extracellular matrix; GAIT complex; intracellular membrane-bounded organelle; intracellular ribonucleoprotein complex; lipid particle; membrane; microtubule cytoskeleton; mitochondrion; myelin sheath; nuclear membrane; nucleus; plasma membrane; vesicle; enzyme binding; glyceraldehyde-3-phosphate dehydrogenase (NAD+) (phosphorylating) activity; identical …	Gapdh (synonym: Gapd)	Carbohydrate degradation; glycolysis; pyruvate from D-glyceraldehyde 3-phosphate: step 1/5.	Q08460	Belongs to the glyceraldehyde-3-phosphate dehydrogenase family.	Cytoplasm; Cytosol. Nucleus. Cytoplasm > Cytoskeleton.	Has both glyceraldehyde-3-phosphate dehydrogenase and nitrosylase activities, thereby playing a role in glycolysis and nuclear functions, respectively. Glyceraldehyde-3-phosphate dehydrogenase is a key enzyme in glycolysis that catalyzes the first step of the pathway by converting D-glyceraldehyde 3-phosphate (G3P) into 3-phospho-D-glyceroyl phosphate. Modulates the organization and assembly of t…			Acetylation; ADP-ribosylation; Apoptosis; Complete proteome; Cytoplasm; Cytoskeleton; Direct protein sequencing; Glycolysis; Methylation; NAD; Nucleus; Oxidoreductase; Phosphoprotein; Reference proteome; S-nitrosylation; Transferase; Translation regulation; Ubl conjugation
16	8.3	8.31	26.02	sp|Q02105|C1QC_MOUSE	Complement C1q subcomponent subunit C OS=Mus musculus GN=C1qc PE=1 SV=2	MOUSE	8	blood microparticle; collagen trimer; extracellular exosome; extracellular space; complement activation, classical pathway; innate immune response; negative regulation of granulocyte differentiation; negative regulation of macrophage differentiation	C1qc (synonym: C1qg)				Secreted.	C1q associates with the proenzymes C1r and C1s to yield C1, the first component of the serum complement system. The collagen-like regions of C1q interact with the Ca(2+)-dependent C1r(2)C1s(2) proenzyme complex, and efficient activation of C1 takes place on interaction of the globular heads of C1q with the Fc regions of IgG or IgM antibody present in immune complexes.			Collagen; Complement pathway; Complete proteome; Disulfide bond; Hydroxylation; Immunity; Innate immunity; Reference proteome; Repeat; Secreted; Signal
17	8.12	8.13	16.05	sp|P17751|TPIS_MOUSE	Triosephosphate isomerase OS=Mus musculus GN=Tpi1 PE=1 SV=4	MOUSE	4	cytosol; extracellular exosome; extracellular space; nucleus; isomerase activity; triose-phosphate isomerase activity; ubiquitin protein ligase binding; gluconeogenesis; glucose metabolic process; glyceraldehyde-3-phosphate biosynthetic process; glyceraldehyde-3-phosphate metabolic process; glycerol catabolic process; glycolytic process; multicellular organism development; pentose-phosphate shunt	Tpi1 (synonym: Tpi)	Carbohydrate biosynthesis; gluconeogenesis.; Carbohydrate degradation; glycolysis; D-glyceraldehyde 3-phosphate from glycerone phosphate: step 1/1.		Belongs to the triosephosphate isomerase family.					Acetylation; Complete proteome; Direct protein sequencing; Gluconeogenesis; Glycolysis; Isomerase; Isopeptide bond; Methylation; Nitration; Pentose shunt; Phosphoprotein; Reference proteome; Ubl conjugation
18	8.01	8.01	4.871	sp|Q06507|ATF4_MOUSE	Cyclic AMP-dependent transcription factor ATF-4 OS=Mus musculus GN=Atf4 PE=1 SV=2	MOUSE	8	ATF1-ATF4 transcription factor complex; ATF4-CREB1 transcription factor complex; CHOP-ATF4 complex; cytoplasm; dendrite membrane; Lewy body core; microtubule organizing center; neuron projection; nuclear periphery; nucleus; transcription factor complex; core promoter sequence-specific DNA binding; DNA binding; leucine zipper domain binding; protein heterodimerization activity; RNA polymerase II c…	Atf4		O54784; Q8K4K2	Belongs to the bZIP family.	Cytoplasm.; Cell membrane. Nucleus. Cytoplasm > Cytoskeleton > Microtubule organizing center > Centrosome.	Transcriptional activator. Binds the cAMP response element (CRE) (consensus: 5'-GTGACGT[AC][AG]-3'), a sequence present in many viral and cellular promoters. Binds to asymmetric CRE's as a heterodimer and to palindromic CRE's as a homodimer. Cooperates with FOXO1 in osteoblasts to regulate glucose homeostasis through suppression of beta-cell production and decrease in insulin production. Regulate…			Activator; Biological rhythms; Cell membrane; Complete proteome; Cytoplasm; Cytoskeleton; DNA-binding; Membrane; Nucleus; Phosphoprotein; Reference proteome; Transcription; Transcription regulation; Ubl conjugation
19	8	8	17.57	sp|P28033|CEBPB_MOUSE	CCAAT/enhancer-binding protein beta OS=Mus musculus GN=Cebpb PE=1 SV=1	MOUSE	5	CHOP-C/EBP complex; condensed chromosome, centromeric region; cytoplasm; nuclear chromatin; nuclear matrix; nucleoplasm; nucleus; chromatin binding; DNA binding; histone acetyltransferase binding; histone deacetylase binding; kinase binding; protein heterodimerization activity; protein homodimerization activity; RNA polymerase II core promoter proximal region sequence-specific DNA binding; RNA po…	Cebpb		Q99PV5	Belongs to the bZIP family. C/EBP subfamily.	Nucleus.; Cytoplasm.	Important transcription factor regulating the expression of genes involved in immune and inflammatory responses (PubMed:16585579, PubMed:17911624, PubMed:18486321, PubMed:20111005). Plays also a significant role in adipogenesis, as well as in the gluconeogenic pathway, liver regeneration, and hematopoiesis (PubMed:9727068, PubMed:10635333, PubMed:17301242, PubMed:17601773, PubMed:19478079, PubMed…		Abundantly expressed in myoblasts. Enriched in brown adipose tissue (BAT) versus white adipose tissue (WAT). Expressed in hepatocytes (at protein level). Expressed in T lymphocytes (PubMed:16585579). The expression in granulosa cells of antral follicles is induced by luteinizing hormone (PubMed:9303532). Expressed in chondrocytes and osteoblasts (at protein level) (PubMed:19440205).	3D-structure; Acetylation; Activator; Alternative initiation; Complete proteome; Cytoplasm; Differentiation; DNA-binding; Glycoprotein; Isopeptide bond; Methylation; Nucleus; Phosphoprotein; Reference proteome; Transcription; Transcription regulation; Ubl conjugation
20	6.46	6.46	4.231	sp|Q99KI0|ACON_MOUSE	Aconitate hydratase, mitochondrial OS=Mus musculus GN=Aco2 PE=1 SV=1	MOUSE	3	mitochondrion; myelin sheath; 3 iron, 4 sulfur cluster binding; 4 iron, 4 sulfur cluster binding; aconitate hydratase activity; iron ion binding; citrate metabolic process; isocitrate metabolic process; liver development; response to isolation stress; tricarboxylic acid cycle	Aco2	Carbohydrate metabolism; tricarboxylic acid cycle; isocitrate from oxaloacetate: step 2/2.		Belongs to the aconitase/IPM isomerase family.	Mitochondrion.	Catalyzes the isomerization of citrate to isocitrate via cis-aconitate.			4Fe-4S; Acetylation; Complete proteome; Direct protein sequencing; Iron; Iron-sulfur; Lyase; Metal-binding; Mitochondrion; Phosphoprotein; Pyrrolidone carboxylic acid; Reference proteome; Transit peptide; Tricarboxylic acid cycle
21	6.27	6.27	9.787	sp|Q9EPM5|SYNCI_MOUSE	Syncoilin OS=Mus musculus GN=Sync PE=1 SV=1	MOUSE	3	cytoplasm; cytosol; intermediate filament; neuromuscular junction; perinuclear region of cytoplasm; sarcolemma; Z disc; structural molecule activity; intermediate filament-based process	Sync (synonym: Sync1)			Belongs to the intermediate filament family.	Cytoplasm; Perinuclear region.	Atypical type III intermediate filament (IF) protein that may play a supportive role in the efficient coupling of mechanical stress between the myofibril and fiber exterior. May facilitate lateral force transmission during skeletal muscle contraction. Does not form homofilaments nor heterofilaments with other IF proteins.		Detected strongly in skeletal muscle and heart and weakly in lung (at protein level). Highly expressed in skeletal muscle and lung and weakly in lung and testis.	Alternative splicing; Coiled coil; Complete proteome; Cytoplasm; Intermediate filament; Phosphoprotein; Reference proteome
22	6.22	6.22	6.691	sp|Q03265|ATPA_MOUSE	ATP synthase subunit alpha, mitochondrial OS=Mus musculus GN=Atp5a1 PE=1 SV=1	MOUSE	3	COP9 signalosome; extracellular exosome; extracellular matrix; membrane; mitochondrial inner membrane; mitochondrial proton-transporting ATP synthase complex; mitochondrion; myelin sheath; plasma membrane; proton-transporting ATP synthase complex, catalytic core F(1); ATP binding; MHC class I protein binding; proton-transporting ATP synthase activity, rotational mechanism; RNA binding; ATP synthe…	Atp5a1			Belongs to the ATPase alpha/beta chains family.	Mitochondrion inner membrane.; Cell membrane > Peripheral membrane protein > Extracellular side.	Mitochondrial membrane ATP synthase (F(1)F(0) ATP synthase or Complex V) produces ATP from ADP in the presence of a proton gradient across the membrane which is generated by electron transport complexes of the respiratory chain. F-type ATPases consist of two structural domains, F(1) - containing the extramembraneous catalytic core, and F(0) - containing the membrane proton channel, linked togethe…			Acetylation; ATP synthesis; ATP-binding; Cell membrane; CF(1); Complete proteome; Direct protein sequencing; Glycoprotein; Hydrogen ion transport; Ion transport; Membrane; Methylation; Mitochondrion; Mitochondrion inner membrane; Nucleotide-binding; Phosphoprotein; Pyrrolidone carboxylic acid; Reference proteome; Transit peptide; Transport
24	6.13	6.16	4.487	sp|P47857|PFKAM_MOUSE	ATP-dependent 6-phosphofructokinase, muscle type OS=Mus musculus GN=Pfkm PE=1 SV=3	MOUSE	3	6-phosphofructokinase complex; apical plasma membrane; cytosol; extracellular exosome; sperm principal piece; 6-phosphofructokinase activity; ATP binding; fructose binding; identical protein binding; kinase binding; metal ion binding; phosphofructokinase activity; protein C-terminus binding; protein homodimerization activity; canonical glycolysis; fructose 6-phosphate metabolic process; glucose h…	Pfkm (synonym: Pfk-m, Pfka)	Carbohydrate degradation; glycolysis; D-glyceraldehyde 3-phosphate and glycerone phosphate from D-glucose: step 3/4.		Belongs to the phosphofructokinase type A (PFKA) family. ATP-dependent PFK group I subfamily. Eukaryotic two domain clade "E" sub-subfamily.	Cytoplasm. Cell projection; Cilium > Flagellum. Cell projection; Cilium > Flagellum.	Catalyzes the phosphorylation of D-fructose 6-phosphate to fructose 1,6-bisphosphate by ATP, the first committing step of glycolysis.		Isoform 1 is expressed in skeletal muscle (at protein level). Isoform 2 and isoform 3 are testis-specific and are detected in quiescent sperm (at protein level). They are first detected in the cytoplasm of round spermatids and subsequently in the flagellum of elongated spermatids extending into the seminiferous tubule lumen (at protein level). Isoform 2 is expressed at higher level than isoform 3…	Acetylation; Allosteric enzyme; Alternative splicing; ATP-binding; Cell projection; Cilium; Complete proteome; Cytoplasm; Direct protein sequencing; Flagellum; Glycolysis; Glycoprotein; Kinase; Magnesium; Metal-binding; Nucleotide-binding; Phosphoprotein; Reference proteome; Transferase
25	5.37	7.63	8.244	sp|P20029|GRP78_MOUSE	78 kDa glucose-regulated protein OS=Mus musculus GN=Hspa5 PE=1 SV=3	MOUSE	4	cell surface; cell-cell adherens junction; COP9 signalosome; endoplasmic reticulum; endoplasmic reticulum chaperone complex; endoplasmic reticulum lumen; endoplasmic reticulum membrane; endoplasmic reticulum-Golgi intermediate compartment; extracellular exosome; extracellular matrix; extracellular region; focal adhesion; integral component of endoplasmic reticulum membrane; melanosome; membrane; …	Hspa5 (synonym: Grp78)		O75460	Belongs to the heat shock protein 70 family.	Endoplasmic reticulum lumen.; Melanosome. Cytoplasm.	Probably plays a role in facilitating the assembly of multimeric protein complexes inside the endoplasmic reticulum. Involved in the correct folding of proteins and degradation of misfolded proteins via its interaction with DNAJC10, probably to facilitate the release of DNAJC10 from its substrate (By similarity).			Acetylation; ATP-binding; Complete proteome; Cytoplasm; Direct protein sequencing; Endoplasmic reticulum; Isopeptide bond; Methylation; Nitration; Nucleotide-binding; Phosphoprotein; Reference proteome; Signal; Ubl conjugation
26	4.93	5.04	9.639	sp|P06151|LDHA_MOUSE	L-lactate dehydrogenase A chain OS=Mus musculus GN=Ldha PE=1 SV=3	MOUSE	3	cell-cell adherens junction; cytosol; extracellular exosome; membrane; mitochondrion; nucleus; sperm fibrous sheath; cadherin binding involved in cell-cell adhesion; L-lactate dehydrogenase activity; lactate dehydrogenase activity; cellular response to extracellular stimulus; glucose catabolic process to lactate via pyruvate; lactate biosynthetic process from pyruvate	Ldha (synonym: Ldh-1, Ldh1)	Fermentation; pyruvate fermentation to lactate; (S)-lactate from pyruvate: step 1/1.	Q60668	Belongs to the LDH/MDH superfamily. LDH family.	Cytoplasm.				Acetylation; Complete proteome; Cytoplasm; Direct protein sequencing; NAD; Oxidoreductase; Phosphoprotein; Reference proteome; Ubl conjugation
28	4.03	4.03	4.804	sp|Q9D0F9|PGM1_MOUSE	Phosphoglucomutase-1 OS=Mus musculus GN=Pgm1 PE=1 SV=4	MOUSE	2	actin cytoskeleton; cytosol; extracellular exosome; magnesium ion binding; phosphoglucomutase activity; galactose catabolic process; glucose metabolic process; glycogen biosynthetic process	Pgm1 (synonym: Pgm2)			Belongs to the phosphohexose mutase family.	Cytoplasm.	This enzyme participates in both the breakdown and synthesis of glucose.			Acetylation; Carbohydrate metabolism; Complete proteome; Cytoplasm; Glucose metabolism; Isomerase; Magnesium; Metal-binding; Phosphoprotein; Reference proteome
29	4.03	4.03	8.163	sp|O54724|PTRF_MOUSE	Polymerase I and transcript release factor OS=Mus musculus GN=Ptrf PE=1 SV=1	MOUSE	3	caveola; cytoplasm; cytosol; endoplasmic reticulum; intracellular membrane-bounded organelle; membrane raft; mitochondrion; nucleus; plasma membrane; protein complex; RNA binding; rRNA primary transcript binding; regulation of transcription, DNA-templated; termination of RNA polymerase I transcription; transcription initiation from RNA polymerase I promoter	Ptrf			Belongs to the PTRF/SDPR family.	Membrane; Caveola. Cell membrane. Microsome. Endoplasmic reticulum. Cytoplasm > Cytosol. Mitochondrion. Nucleus.	Plays an important role in caveolae formation and organization. Required for the sequestration of mobile caveolin into immobile caveolae. Termination of transcription by RNA polymerase I involves pausing of transcription by TTF1, and the dissociation of the transcription complex, releasing pre-rRNA and RNA polymerase I from the template. PTRF is required for dissociation of the ternary transcript…		Expressed in all tissues tested (lung, heart, testis, kidney, muscle, liver, spleen and brain). Highest levels in lung and heart.	3D-structure; Acetylation; Cell membrane; Coiled coil; Complete proteome; Cytoplasm; Endoplasmic reticulum; Isopeptide bond; Membrane; Microsome; Mitochondrion; Nucleus; Phosphoprotein; Reference proteome; RNA-binding; rRNA-binding; Transcription; Transcription regulation; Transcription termination; Ubl conjugation
30	4	4	2.217	sp|Q8R0Y6|AL1L1_MOUSE	Cytosolic 10-formyltetrahydrofolate dehydrogenase OS=Mus musculus GN=Aldh1l1 PE=1 SV=1	MOUSE	2	cytosol; extracellular exosome; mitochondrion; aldehyde dehydrogenase (NAD) activity; formyltetrahydrofolate dehydrogenase activity; hydroxymethyl-, formyl- and related transferase activity; 10-formyltetrahydrofolate catabolic process; biosynthetic process; one-carbon metabolic process	Aldh1l1 (synonym: Fthfd)			In the N-terminal section; belongs to the GART family.; In the C-terminal section; belongs to the aldehyde dehydrogenase family. ALDH1L subfamily.	Cytoplasm.				Complete proteome; Cytoplasm; NADP; One-carbon metabolism; Oxidoreductase; Phosphopantetheine; Phosphoprotein; Reference proteome
31	4	4	10.2	sp|P98086|C1QA_MOUSE	Complement C1q subcomponent subunit A OS=Mus musculus GN=C1qa PE=1 SV=2	MOUSE	3	collagen trimer; extracellular exosome; extracellular space; complement activation, classical pathway; innate immune response; response to iron ion	C1qa		Q9H461		Secreted.	C1q associates with the proenzymes C1r and C1s to yield C1, the first component of the serum complement system. The collagen-like regions of C1q interact with the Ca(2+)-dependent C1r(2)C1s(2) proenzyme complex, and efficient activation of C1 takes place on interaction of the globular heads of C1q with the Fc regions of IgG or IgM antibody present in immune complexes.			Collagen; Complement pathway; Complete proteome; Disulfide bond; Glycoprotein; Hydroxylation; Immunity; Innate immunity; Reference proteome; Repeat; Secreted; Signal
32	3.6	3.68	9.328	sp|Q00322|CEBPD_MOUSE	CCAAT/enhancer-binding protein delta OS=Mus musculus GN=Cebpd PE=1 SV=2	MOUSE	2	nucleoplasm; nucleus; DNA binding; protein heterodimerization activity; protein homodimerization activity; RNA polymerase II core promoter proximal region sequence-specific DNA binding; transcription regulatory region DNA binding; transcriptional activator activity, RNA polymerase II core promoter proximal region sequence-specific binding; fat cell differentiation; hematopoietic progenitor cell d…	Cebpd (synonym: Crp3)			Belongs to the bZIP family. C/EBP subfamily.	Nucleus.	Transcription activator that recognizes two different DNA motifs: the CCAAT homology common to many promoters and the enhanced core homology common to many enhancers (PubMed:7594592, PubMed:19641492). Important transcription factor regulating the expression of genes involved in immune and inflammatory responses. Transcriptional activator that enhances IL6 transcription alone and as heterodimer wi…			Acetylation; Activator; Complete proteome; DNA-binding; Isopeptide bond; Nucleus; Reference proteome; Transcription; Transcription regulation; Ubl conjugation
33	3.47	3.57	6.452	sp|P21550|ENOB_MOUSE	Beta-enolase OS=Mus musculus GN=Eno3 PE=1 SV=3	MOUSE	2	cytosol; extracellular exosome; extracellular space; phosphopyruvate hydratase complex; plasma membrane; magnesium ion binding; phosphopyruvate hydratase activity; aging; glycolytic process; response to drug; skeletal muscle tissue regeneration	Eno3 (synonym: Eno-3)	Carbohydrate degradation; glycolysis; pyruvate from D-glyceraldehyde 3-phosphate: step 4/5.		Belongs to the enolase family.	Cytoplasm.	Appears to have a function in striated muscle development and regeneration.		Brain (at protein level). The alpha/alpha homodimer is expressed in embryo and in most adult tissues. The alpha/beta heterodimer and the beta/beta homodimer are found in striated muscle, and the alpha/gamma heterodimer and the gamma/gamma homodimer in neurons. In striated muscle, the fiber-type order of ENO3 expression is IIB > IIX > IIA > I.	Acetylation; Complete proteome; Cytoplasm; Direct protein sequencing; Glycolysis; Lyase; Magnesium; Metal-binding; Phosphoprotein; Reference proteome
34	2.38	2.39	1.935	sp|Q6ZPS2|CRNS1_MOUSE	Carnosine synthase 1 OS=Mus musculus GN=Carns1 PE=1 SV=2	MOUSE	1	ATP binding; ATPase activity; carnosine synthase activity; metal ion binding; carnosine biosynthetic process	Carns1 (synonym: Atpgd1, Kiaa1394)					Catalyzes the synthesis of carnosine and homocarnosine. Carnosine is synthesized more efficiently than homocarnosine.			Alternative splicing; ATP-binding; Complete proteome; Ligase; Manganese; Metal-binding; Nucleotide-binding; Reference proteome
35	2.24	2.25	2.685	sp|P48962|ADT1_MOUSE	ADP/ATP translocase 1 OS=Mus musculus GN=Slc25a4 PE=1 SV=4	MOUSE	1	integral component of membrane; mitochondrial inner membrane; mitochondrial outer membrane; mitochondrion; myelin sheath; nucleus; ATP:ADP antiporter activity; apoptotic mitochondrial changes; negative regulation of necroptotic process; regulation of mitochondrial membrane permeability	Slc25a4 (synonym: Anc1, Ant1)			Belongs to the mitochondrial carrier (TC 2.A.29) family.	Mitochondrion inner membrane; Multi-pass membrane protein.	Catalyzes the exchange of cytoplasmic ADP with mitochondrial ATP across the mitochondrial inner membrane.			Acetylation; Complete proteome; Direct protein sequencing; Membrane; Mitochondrion; Mitochondrion inner membrane; Phosphoprotein; Reference proteome; Repeat; S-nitrosylation; Transmembrane; Transmembrane helix; Transport
36	2.22	2.23	10.67	sp|P14106|C1QB_MOUSE	Complement C1q subcomponent subunit B OS=Mus musculus GN=C1qb PE=1 SV=2	MOUSE	3	blood microparticle; collagen trimer; extracellular exosome; extracellular space; protein homodimerization activity; complement activation, classical pathway; innate immune response; inner ear development	C1qb				Secreted.	C1q associates with the proenzymes C1r and C1s to yield C1, the first component of the serum complement system. The collagen-like regions of C1q interact with the Ca(2+)-dependent C1r(2)C1s(2) proenzyme complex, and efficient activation of C1 takes place on interaction of the globular heads of C1q with the Fc regions of IgG or IgM antibody present in immune complexes.		Highest expression in thioglycolate-activated peritoneal macrophages. Also found in spleen, thymus and heart. Very weak expression liver, kidney, lung and intestine.	Collagen; Complement pathway; Complete proteome; Disulfide bond; Glycoprotein; Hydroxylation; Immunity; Innate immunity; Pyrrolidone carboxylic acid; Reference proteome; Repeat; Secreted; Signal
37	2.19	2.2	2.109	sp|Q01853|TERA_MOUSE	Transitional endoplasmic reticulum ATPase OS=Mus musculus GN=Vcp PE=1 SV=4	MOUSE	1	cytosol; Derlin-1 retrotranslocation complex; endoplasmic reticulum; endoplasmic reticulum membrane; extracellular exosome; lipid particle; myelin sheath; nucleoplasm; nucleus; perinuclear region of cytoplasm; proteasome complex; protein complex; site of double-strand break; VCP-NPL4-UFD1 AAA ATPase complex; VCP-NSFL1C complex; ADP binding; ATP binding; ATPase activity; BAT3 complex binding; deub…	Vcp		Q9R049; Q80UU1; Q9JI78; Q9ES54; O35987; P70362; Q9BQE4	Belongs to the AAA ATPase family.	Cytoplasm; Cytosol. Nucleus. Endoplasmic reticulum.	Necessary for the fragmentation of Golgi stacks during mitosis and for their reassembly after mitosis. Involved in the formation of the transitional endoplasmic reticulum (tER). The transfer of membranes from the endoplasmic reticulum to the Golgi apparatus occurs via 50-70 nm transition vesicles which derive from part-rough, part-smooth transitional elements of the endoplasmic reticulum (tER). V…			3D-structure; Acetylation; ATP-binding; Autophagy; Complete proteome; Cytoplasm; Direct protein sequencing; DNA damage; DNA repair; Endoplasmic reticulum; Hydrolase; Lipid-binding; Methylation; Nucleotide-binding; Nucleus; Phosphoprotein; Reference proteome; Transport; Ubl conjugation; Ubl conjugation pathway
40	2.05	2.06	2.625	sp|Q6P8J7|KCRS_MOUSE	Creatine kinase S-type, mitochondrial OS=Mus musculus GN=Ckmt2 PE=1 SV=1	MOUSE	2	mitochondrial inner membrane; mitochondrion; ATP binding; creatine kinase activity; phosphocreatine metabolic process	Ckmt2			Belongs to the ATP:guanido phosphotransferase family.	Mitochondrion inner membrane; Peripheral membrane protein > Intermembrane side.	Reversibly catalyzes the transfer of phosphate between ATP and various phosphogens (e.g. creatine phosphate). Creatine kinase isoenzymes play a central role in energy transduction in tissues with large, fluctuating energy demands, such as skeletal muscle, heart, brain and spermatozoa (By similarity).			ATP-binding; Complete proteome; Direct protein sequencing; Kinase; Membrane; Mitochondrion; Mitochondrion inner membrane; Nucleotide-binding; Phosphoprotein; Reference proteome; Transferase; Transit peptide
42	2.04	2.05	3.118	sp|P09411|PGK1_MOUSE	Phosphoglycerate kinase 1 OS=Mus musculus GN=Pgk1 PE=1 SV=4	MOUSE	1	cytoplasm; extracellular exosome; membrane; membrane raft; ATP binding; phosphoglycerate kinase activity; epithelial cell differentiation; glycolytic process; phosphorylation	Pgk1 (synonym: Pgk-1)	Carbohydrate degradation; glycolysis; pyruvate from D-glyceraldehyde 3-phosphate: step 2/5.		Belongs to the phosphoglycerate kinase family.	Cytoplasm.	In addition to its role as a glycolytic enzyme, it seems that PGK-1 acts as a polymerase alpha cofactor protein (primer recognition protein). May play a role in sperm motility.		Testis, lung, brain, skeletal muscle, liver, intestine, and kidney (at protein level).	3D-structure; Acetylation; ATP-binding; Complete proteome; Cytoplasm; Direct protein sequencing; Glycolysis; Kinase; Nucleotide-binding; Phosphoprotein; Reference proteome; Transferase
43	2.02	2.03	0.9683	sp|Q5XKE0|MYPC2_MOUSE	Myosin-binding protein C, fast-type OS=Mus musculus GN=Mybpc2 PE=1 SV=1	MOUSE	1	cytoskeleton; M band; muscle myosin complex; myosin filament; Z disc; actin filament binding; muscle alpha-actinin binding; structural constituent of cytoskeleton; structural constituent of muscle; structural molecule activity conferring elasticity; actin filament organization; cell adhesion; muscle contraction; sarcomere organization; striated muscle contraction; striated muscle myosin thick fil…	Mybpc2			Belongs to the immunoglobulin superfamily. MyBP family.		Thick filament-associated protein located in the crossbridge region of vertebrate striated muscle a bands. In vitro it binds MHC, F-actin and native thin filaments, and modifies the activity of actin-activated myosin ATPase. It may modulate muscle contraction or may play a more structural role (By similarity).			3D-structure; Actin-binding; Cell adhesion; Complete proteome; Immunoglobulin domain; Muscle protein; Reference proteome; Repeat; Thick filament
44	2	2	2.351	sp|Q9JKS4|LDB3_MOUSE	LIM domain-binding protein 3 OS=Mus musculus GN=Ldb3 PE=1 SV=1	MOUSE	1	cytoskeleton; perinuclear region of cytoplasm; pseudopodium; Z disc; cytoskeletal protein binding; muscle alpha-actinin binding; protein kinase C binding; zinc ion binding; sarcomere organization	Ldb3 (synonym: Kiaa0613)				Cytoplasm; Perinuclear region. Cell projection > Pseudopodium. Cytoplasm > Cytoskeleton. Cytoplasm > Myofibril > Sarcomere > Z line.	May function as an adapter in striated muscle to couple protein kinase C-mediated signaling via its LIM domains to the cytoskeleton.		Expressed primarily in adult heart and skeletal muscle, and detected at lower levels in lung. Isoforms are expressed in a tissue-specific manner. Isoform 1, isoform 3 and isoform 5 are expressed in heart, whereas isoform 2, isoform 4 and isoform 6 are expressed in skeletal muscle.	3D-structure; Alternative splicing; Cell projection; Complete proteome; Cytoplasm; Cytoskeleton; LIM domain; Metal-binding; Methylation; Phosphoprotein; Reference proteome; Repeat; Zinc
45	2	2	3.378	sp|Q9D6F9|TBB4A_MOUSE	Tubulin beta-4A chain OS=Mus musculus GN=Tubb4a PE=1 SV=3	MOUSE	1	cell projection; cilium; cytoplasm; extracellular exosome; internode region of axon; microtubule; microtubule cytoskeleton; myelin sheath; neuronal cell body; nucleus; GTP binding; GTPase activity; structural constituent of cytoskeleton; cell projection organization; microtubule-based process	Tubb4a (synonym: Tubb4)			Belongs to the tubulin family.	Cytoplasm; Cytoskeleton.	Tubulin is the major constituent of microtubules. It binds two moles of GTP, one at an exchangeable site on the beta chain and one at a non-exchangeable site on the alpha chain.			Cilium biogenesis/degradation; Complete proteome; Cytoplasm; Cytoskeleton; Direct protein sequencing; GTP-binding; Isopeptide bond; Microtubule; Nucleotide-binding; Phosphoprotein; Reference proteome
46	2	2	1.813	sp|Q924X2|CPT1B_MOUSE	Carnitine O-palmitoyltransferase 1, muscle isoform OS=Mus musculus GN=Cpt1b PE=1 SV=1	MOUSE	1	integral component of membrane; mitochondrial outer membrane; mitochondrion; carnitine O-palmitoyltransferase activity; fatty acid beta-oxidation; long-chain fatty acid transport	Cpt1b	Lipid metabolism; fatty acid beta-oxidation.		Belongs to the carnitine/choline acetyltransferase family.	Mitochondrion outer membrane; Multi-pass membrane protein.				Acyltransferase; Complete proteome; Fatty acid metabolism; Lipid metabolism; Membrane; Mitochondrion; Mitochondrion outer membrane; Reference proteome; Transferase; Transmembrane; Transmembrane helix; Transport
47	2	2	0.4828	sp|Q6P5H2|NEST_MOUSE	Nestin OS=Mus musculus GN=Nes PE=1 SV=1	MOUSE	1	cytoplasm; extracellular matrix; intermediate filament; intermediate filament binding; structural molecule activity; brain development; cell projection morphogenesis; embryonic camera-type eye development; G2/M transition of mitotic cell cycle; negative regulation of catalytic activity; negative regulation of neuron apoptotic process; negative regulation of protein binding; nervous system develop…	Nes			Belongs to the intermediate filament family.		Required for brain and eye development. Promotes the disassembly of phosphorylated vimentin intermediate filaments (IF) during mitosis and may play a role in the trafficking and distribution of IF proteins and other cellular factors to daughter cells during progenitor cell division (By similarity). Required for survival, renewal and mitogen-stimulated proliferation of neural progenitor cells.			Acetylation; Alternative splicing; Coiled coil; Complete proteome; Developmental protein; Intermediate filament; Neurogenesis; Phosphoprotein; Reference proteome
48	2	2	2.632	sp|Q63918|SDPR_MOUSE	Serum deprivation-response protein OS=Mus musculus GN=Sdpr PE=1 SV=3	MOUSE	1	caveola; cytoplasm; cytosol; membrane raft; phosphatidylserine binding; protein kinase C binding; positive regulation of transcription from RNA polymerase II promoter	Sdpr (synonym: Sdr)			Belongs to the PTRF/SDPR family.	Cytoplasm; Cytosol. Membrane > Caveola.	May play a role in targeting PRKCA to caveolae.		Highly expressed in kidney, lung and heart, and expressed at lower levels in liver, spleen, thymus, stomach, intestine and uterus.	Acetylation; Coiled coil; Complete proteome; Cytoplasm; Lipid-binding; Membrane; Phosphoprotein; Reference proteome
49	2	2	16.67	sp|Q62266|SPR1A_MOUSE	Cornifin-A OS=Mus musculus GN=Sprr1a PE=1 SV=1	MOUSE	1	cell periphery; cornified envelope; cytoplasm; protein binding, bridging; structural molecule activity; keratinization; keratinocyte differentiation; peptide cross-linking	Sprr1a			Belongs to the cornifin (SPRR) family.	Cytoplasm.	Cross-linked envelope protein of keratinocytes. It is a keratinocyte protein that first appears in the cell cytosol, but ultimately becomes cross-linked to membrane proteins by transglutaminase. All that results in the formation of an insoluble envelope beneath the plasma membrane. May participate widely in the construction of cell envelopes in cornifying epithelia characterized by either increas…		Expressed in fetal periderm, hair follicles and in the thickened epidermis of the lip and footpad. Also present in the epithelia of various tissues such as the penis, vagina, forestomach, tongue and esophagus.	Complete proteome; Cytoplasm; Keratinization; Reference proteome; Repeat
50	2	2	4.286	sp|P97447|FHL1_MOUSE	Four and a half LIM domains protein 1 OS=Mus musculus GN=Fhl1 PE=1 SV=3	MOUSE	1	cytoplasm; cytosol; focal adhesion; nucleus; plasma membrane; ion channel binding; zinc ion binding; cell differentiation; multicellular organism development; negative regulation of cell growth; negative regulation of G1/S transition of mitotic cell cycle; negative regulation of G2/M transition of mitotic cell cycle; positive regulation of potassium ion transport; regulation of membrane depolariz…	Fhl1				Cytoplasm. Nucleus.	May have an involvement in muscle development or hypertrophy. Isoform 2 binds to RBP-J and plays a negative regulatory role in the RBP-J-mediated transcription in mammalian systems.		Isoform 1 seems to be most abundant in each tissue and isoform 2 much less abundant. Isoform 1 is highly expressed in skeletal muscle and lung, and to a lesser extent in heart, brain and kidney. Isoform 2 was found in brain, lung kidney and genital organs.	3D-structure; Acetylation; Alternative splicing; Complete proteome; Cytoplasm; Developmental protein; Differentiation; Isopeptide bond; LIM domain; Metal-binding; Nucleus; Reference proteome; Repeat; Ubl conjugation; Zinc; Zinc-finger
51	2	2	6	sp|P53568|CEBPG_MOUSE	CCAAT/enhancer-binding protein gamma OS=Mus musculus GN=Cebpg PE=1 SV=1	MOUSE	1	nucleoplasm; nucleus; DNA binding; protein heterodimerization activity; protein homodimerization activity; RNA polymerase II core promoter proximal region sequence-specific DNA binding; RNA polymerase II core promoter proximal region sequence-specific DNA binding, bending; sequence-specific DNA binding; transcription factor binding; transcriptional activator activity, RNA polymerase II core promo…	Cebpg			Belongs to the bZIP family. C/EBP subfamily.	Nucleus.	Transcription factor that binds to the promoter and the enhancer regions of target genes (PubMed:21602272). Binds to the promoter and the enhancer of the immunoglobulin heavy chain (PubMed:2121606). Binds to GPE1, a cis-acting element in the G-CSF gene promoter (PubMed:1709121). Binds to the enhancer element PRE-I (positive regulatory element-I) of the IL-4 gene (By similarity). Binds to the prom…		Ubiquitous.	Activator; Complete proteome; DNA-binding; Nucleus; Reference proteome; Transcription; Transcription regulation
52	2	2	3.39	sp|P05201|AATC_MOUSE	Aspartate aminotransferase, cytoplasmic OS=Mus musculus GN=Got1 PE=1 SV=3	MOUSE	1	axon terminus; cytoplasm; cytosol; extracellular exosome; lysosome; nucleoplasm; nucleus; carboxylic acid binding; L-aspartate:2-oxoglutarate aminotransferase activity; L-cysteine:2-oxoglutarate aminotransferase activity; L-phenylalanine:2-oxoglutarate aminotransferase activity; phosphatidylserine decarboxylase activity; pyridoxal phosphate binding; 2-oxoglutarate metabolic process; aspartate bio…	Got1			Belongs to the class-I pyridoxal-phosphate-dependent aminotransferase family.	Cytoplasm.	Biosynthesis of L-glutamate from L-aspartate or L-cysteine. Important regulator of levels of glutamate, the major excitatory neurotransmitter of the vertebrate central nervous system. Acts as a scavenger of glutamate in brain neuroprotection. The aspartate aminotransferase activity is involved in hepatic glucose synthesis during development and in adipocyte glyceroneogenesis. Using L-cysteine as …		Expressed in neurons of the retina. Localizes to the inner and outer plexiform layers, the inner and outer nuclear layer and the outer segments of photoreceptors.	Amino-acid biosynthesis; Aminotransferase; Complete proteome; Cytoplasm; Direct protein sequencing; Phosphoprotein; Pyridoxal phosphate; Reference proteome; Transferase
53	2	2	3.053	sp|P01869|IGH1M_MOUSE	Ig gamma-1 chain C region, membrane-bound form OS=Mus musculus GN=Ighg1 PE=1 SV=2	MOUSE	1	blood microparticle; external side of plasma membrane; extracellular space; immunoglobulin complex, circulating; integral component of membrane; antigen binding; immunoglobulin receptor binding; antibacterial humoral response; antibody-dependent cellular cytotoxicity; B cell receptor signaling pathway; complement activation, classical pathway; defense response to bacterium; humoral immune respons…	Ighg1 (synonym: Igh-4)				Cell membrane; Single-pass membrane protein.				3D-structure; Alternative splicing; Cell membrane; Complete proteome; Disulfide bond; Glycoprotein; Immunoglobulin C region; Immunoglobulin domain; Membrane; Reference proteome; Transmembrane; Transmembrane helix
54	2	2	11.5	sp|P01631|KV2A7_MOUSE	Ig kappa chain V-II region 26-10 OS=Mus musculus PE=1 SV=1	MOUSE	1	antigen binding									3D-structure; Complete proteome; Direct protein sequencing; Disulfide bond; Hybridoma; Immunoglobulin domain; Immunoglobulin V region; Monoclonal antibody; Reference proteome
55	2	2	13.24	sp|O70562|SPR2K_MOUSE	Small proline-rich protein 2K OS=Mus musculus GN=Sprr2k PE=2 SV=1	MOUSE	1	cornified envelope; cytoplasm; epidermis development; keratinization; keratinocyte differentiation	Sprr2k			Belongs to the cornifin (SPRR) family.	Cytoplasm.	Cross-linked envelope protein of keratinocytes. It is a keratinocyte protein that first appears in the cell cytosol, but ultimately becomes cross-linked to membrane proteins by transglutaminase. All that results in the formation of an insoluble envelope beneath the plasma membrane (By similarity).		Not expressed in uterus.	Complete proteome; Cytoplasm; Keratinization; Reference proteome; Repeat

## Sheet: Expt 1 Control TAP Peptides
Supplemental Table S1C. Peptide report for all proteins identified, control TAP enrichment sample, experiment 1
N	Unused	Total	%Cov(95)	Accession
Hit #	Score	Score	seq cov	SwissProt	Names	Contrib	Conf	Sequence	Modifications	ProteinModifications	Cleavages	dMass	Obs MW	Obs m/z	Theor MW	Theor m/z	Theor z	Sc	Spectrum	Acq Time	Intensity (Peptide)	PrecursorIntensityAcquisition	Apex Time (Peptide)	Elution Peak Width (Peptide)	MS2Counts
1	16.15	16.15	12.07	sp|P63017|HSP7C_MOUSE	Heat shock cognate 71 kDa protein OS=Mus musculus GN=Hspa8 PE=1 SV=1	2	99	DAGTIAGLNVLR				-0.00496864	1198.66	600.338	1198.67	600.341	2	11	2.1.1.5452.3	52.6547	400.24	339	52.72	0.25	828.869
1	16.15	16.15	12.07	sp|P63017|HSP7C_MOUSE	Heat shock cognate 71 kDa protein OS=Mus musculus GN=Hspa8 PE=1 SV=1	2	99	GTLDPVEK				-0.00255519	857.447	429.731	857.449	429.732	2	10	1.1.1.5107.3	33.4935	4824.94	2420.63	33.63	0.23	635.756
1	16.15	16.15	12.07	sp|P63017|HSP7C_MOUSE	Heat shock cognate 71 kDa protein OS=Mus musculus GN=Hspa8 PE=1 SV=1	2	99	NQVAMNPTNTVFDAK	Oxidation(M)@5			0.00588785	1664.79	833.402	1664.78	833.399	2	11	2.1.1.5243.13	41.586	497.68	435.43	41.65	0.23	390.664
1	16.15	16.15	12.07	sp|P63017|HSP7C_MOUSE	Heat shock cognate 71 kDa protein OS=Mus musculus GN=Hspa8 PE=1 SV=1	2	99	NQVAMNPTNTVFDAKR	Oxidation(M)@5		missed K-R@15	0.00199914	1820.89	607.969	1820.88	607.969	3	10	1.1.1.5199.10	38.7604	360.35	356.33	38.76	0.23	501.072
1	16.15	16.15	12.07	sp|P63017|HSP7C_MOUSE	Heat shock cognate 71 kDa protein OS=Mus musculus GN=Hspa8 PE=1 SV=1	2	99	TTPSYVAFTDTER				0.0117778	1486.71	744.36	1486.69	744.354	2	12	2.1.1.5309.6	45.3655	1188.98	955.67	45.43	0.29	659.57
1	16.15	16.15	12.07	sp|P63017|HSP7C_MOUSE	Heat shock cognate 71 kDa protein OS=Mus musculus GN=Hspa8 PE=1 SV=1	2	99	VCNPIITK	Carbamidomethyl(C)@2			-0.00683448	943.509	472.762	943.516	472.765	2	10	2.1.1.5148.3	36.6391	2222.53	2120.23	36.7	0.23	891.273
1	16.15	16.15	12.07	sp|P63017|HSP7C_MOUSE	Heat shock cognate 71 kDa protein OS=Mus musculus GN=Hspa8 PE=1 SV=1	2	99	VEIIANDQGNR				-0.00203782	1227.62	614.817	1227.62	614.818	2	12	2.1.1.5124.16	35.3188	1420.23	755.95	35.4	0.17	606.004
1	16.15	16.15	12.07	sp|P63017|HSP7C_MOUSE	Heat shock cognate 71 kDa protein OS=Mus musculus GN=Hspa8 PE=1 SV=1	2	99	VQVEYKGETK			missed K-G@6	0.0009598	1179.61	590.814	1179.61	590.814	2	12	2.1.1.5004.3	28.9525	248.69	241.01	28.96	0.17	258.83
2	12.16	14.16	12.98	sp|P20029|GRP78_MOUSE	78 kDa glucose-regulated protein OS=Mus musculus GN=Hspa5 PE=1 SV=3	2	99	DAGTIAGLNVMR	Oxidation(M)@11			0.00139423	1232.62	617.317	1232.62	617.316	2	13	2.1.1.5279.4	43.6439	713.99	471.17	43.71	0.17	573.052
2	12.16	14.16	12.98	sp|P20029|GRP78_MOUSE	78 kDa glucose-regulated protein OS=Mus musculus GN=Hspa5 PE=1 SV=3	2	99	ITITNDQNR				-0.00461556	1073.54	537.778	1073.55	537.781	2	11	2.1.1.5049.6	31.1029	4112.68	1966.39	31.22	0.23	561.363
2	12.16	14.16	12.98	sp|P20029|GRP78_MOUSE	78 kDa glucose-regulated protein OS=Mus musculus GN=Hspa5 PE=1 SV=3	2	99	ITPSYVAFTPEGER				0.0187262	1565.79	783.903	1565.77	783.894	2	12	2.1.1.5366.7	48.2709	653.63	608.03	48.33	0.23	408.653
2	12.16	14.16	12.98	sp|P20029|GRP78_MOUSE	78 kDa glucose-regulated protein OS=Mus musculus GN=Hspa5 PE=1 SV=3	2	99	SQIFSTASDNQPTVTIK				2.96252e-05	1835.93	612.983	1835.93	612.983	3	15	2.1.1.5322.4	46.0899	553.54	478.02	46.12	0.23	595.166
2	12.16	14.16	12.98	sp|P20029|GRP78_MOUSE	78 kDa glucose-regulated protein OS=Mus musculus GN=Hspa5 PE=1 SV=3	2	99	TWNDPSVQQDIK				0.00249477	1429.69	715.85	1429.68	715.849	2	13	1.1.1.5262.8	41.8679	393.33	390.48	41.87	0.17	505.56
2	12.16	14.16	12.98	sp|P20029|GRP78_MOUSE	78 kDa glucose-regulated protein OS=Mus musculus GN=Hspa5 PE=1 SV=3	2	99	VYEGERPLTK				-0.00243595	1190.63	596.321	1190.63	596.322	2	11	1.1.1.5055.3	30.7462	119.94	118.58	30.75	0.23	249.129
3	12	12	6.539	sp|Q8R429|AT2A1_MOUSE	Sarcoplasmic/endoplasmic reticulum calcium ATPase 1 OS=Mus musculus GN=Atp2a1 PE=1 SV=1	2	99	ANACNSVIR	Carbamidomethyl(C)@4			0.00520162	1003.49	502.753	1003.49	502.751	2	9	2.1.1.5019.2	29.5237	418.96	405.1	29.56	0.3	356.737
3	12	12	6.539	sp|Q8R429|AT2A1_MOUSE	Sarcoplasmic/endoplasmic reticulum calcium ATPase 1 OS=Mus musculus GN=Atp2a1 PE=1 SV=1	2	99	AVGIVATTGVSTEIGK				0.00676894	1501.84	751.928	1501.84	751.925	2	15	2.1.1.5324.6	46.2302	240.75	239.21	46.18	0.35	355.649
3	12	12	6.539	sp|Q8R429|AT2A1_MOUSE	Sarcoplasmic/endoplasmic reticulum calcium ATPase 1 OS=Mus musculus GN=Atp2a1 PE=1 SV=1	2	99	HTDPVPDPR				-0.0043677	1032.49	517.255	1032.5	517.257	2	8	2.1.1.5013.3	29.3102	220.94	201.89	29.32	0.36	311.933
3	12	12	6.539	sp|Q8R429|AT2A1_MOUSE	Sarcoplasmic/endoplasmic reticulum calcium ATPase 1 OS=Mus musculus GN=Atp2a1 PE=1 SV=1	2	99	MNVFNTEVR	Oxidation(M)@1			-0.0137691	1124.51	563.265	1124.53	563.271	2	10	2.1.1.5220.11	40.3317	336.05	326.19	40.39	0.4	567.781
3	12	12	6.539	sp|Q8R429|AT2A1_MOUSE	Sarcoplasmic/endoplasmic reticulum calcium ATPase 1 OS=Mus musculus GN=Atp2a1 PE=1 SV=1	2	99	SMSVYCSPAK	Oxidation(M)@2; Carbamidomethyl(C)@6			0.0203016	1144.51	573.262	1144.49	573.252	2	10	2.1.1.5026.3	29.7928	261.56	254.19	29.8	0.17	307.734
3	12	12	6.539	sp|Q8R429|AT2A1_MOUSE	Sarcoplasmic/endoplasmic reticulum calcium ATPase 1 OS=Mus musculus GN=Atp2a1 PE=1 SV=1	2	99	YGPNELPAEEGK				0.00802964	1302.62	652.316	1302.61	652.312	2	9	2.1.1.5167.5	37.7296	379.59	364.57	37.73	0.63	323.435
7	7.68	7.82	21.95	sp|Q02105|C1QC_MOUSE	Complement C1q subcomponent subunit C OS=Mus musculus GN=C1qc PE=1 SV=2	2	99	FNSVVTNPQGHYNPSTGK				0.00412116	1945.93	649.651	1945.93	649.65	3	11	1.1.1.5175.12	37.3763	655.97	650.9	37.38	0.23	492.376
7	7.68	7.82	21.95	sp|Q02105|C1QC_MOUSE	Complement C1q subcomponent subunit C OS=Mus musculus GN=C1qc PE=1 SV=2	2	99	GPPGEPGVEGR	Oxidation(P)@3	Oxidation(P)@106		-0.00483296	1066.5	534.257	1066.5	534.259	2	11	2.1.1.4995.3	28.4926	161.95	148.97	28.44	0.29	220.828
7	7.68	7.82	21.95	sp|Q02105|C1QC_MOUSE	Complement C1q subcomponent subunit C OS=Mus musculus GN=C1qc PE=1 SV=2	2	99	QTTQYPEANALVR				-0.0403065	1489.71	745.863	1489.75	745.884	2	13	2.1.1.5256.4	42.3271	388.31	386.41	42.33	0.23	495.546
7	7.68	7.82	21.95	sp|Q02105|C1QC_MOUSE	Complement C1q subcomponent subunit C OS=Mus musculus GN=C1qc PE=1 SV=2	1.67778	99	GTSGLPGDPGPR	Oxidation(P)@6	Oxidation(P)@97		0.000502417	1125.54	563.778	1125.54	563.778	2	11	1.1.1.5074.3	31.7268	2417.89	764.9	31.96	0.29	433.042
11	4	4	10.2	sp|P98086|C1QA_MOUSE	Complement C1q subcomponent subunit A OS=Mus musculus GN=C1qa PE=1 SV=2	2	99	DSLSFSNTNNK				0.000750897	1225.56	613.786	1225.56	613.786	2	12	2.1.1.5151.8	36.8033	1255.96	812.43	36.93	0.23	726.087
11	4	4	10.2	sp|P98086|C1QA_MOUSE	Complement C1q subcomponent subunit A OS=Mus musculus GN=C1qa PE=1 SV=2	2	99	QNPMTLGNVVIFDK	Oxidation(M)@4			-0.00224486	1590.81	796.41	1590.81	796.411	2	13	2.1.1.5439.3	52.0617	301.46	294.31	52.07	0.3	404.934
12	4	4	12.25	sp|P14106|C1QB_MOUSE	Complement C1q subcomponent subunit B OS=Mus musculus GN=C1qb PE=1 SV=2	2	99	VGPKGPVGPKGTPGPSGPR	Oxidation(P)@3; Glucosylgalactosyl(K)@10	Oxidation(P)@89; Glucosylgalactosyl(K)@96	missed K-G@4; missed K-G@10	0.0184605	2097.08	525.277	2097.06	525.272	4	13	2.1.1.5030.3	30.0205	1009.56	659.94	30.09	0.23	419.941
12	4	4	12.25	sp|P14106|C1QB_MOUSE	Complement C1q subcomponent subunit B OS=Mus musculus GN=C1qb PE=1 SV=2	2	99	VITNANENYEPR				-0.0337694	1418.65	710.33	1418.68	710.347	2	14	2.1.1.5108.17	34.4774	734.52	512.41	34.53	0.17	595.01
13	4	4	6.868	sp|P05064|ALDOA_MOUSE	Fructose-bisphosphate aldolase A OS=Mus musculus GN=Aldoa PE=1 SV=2	2	99	ALANSLACQGK	Carbamidomethyl(C)@8			-0.0198959	1131.55	566.783	1131.57	566.793	2	12	2.1.1.5111.6	34.6465	1314.21	1298.19	34.65	0.28	799.68
13	4	4	6.868	sp|P05064|ALDOA_MOUSE	Fructose-bisphosphate aldolase A OS=Mus musculus GN=Aldoa PE=1 SV=2	2	99	GILAADESTGSIAK				-0.00321144	1331.69	666.852	1331.69	666.854	2	12	2.1.1.5242.5	41.5285	443.28	430.4	41.54	0.17	344.836
14	2.05	2.05	0.2935	sp|Q8VHX6|FLNC_MOUSE	Filamin-C OS=Mus musculus GN=Flnc PE=1 SV=3	2	99	YADQEVPR				-0.0223342	976.439	489.227	976.461	489.238	2	10	2.1.1.5047.3	30.9889	250.88	247.49	30.99	0.23	341.836
15	2.01	2.01	2.653	sp|P68134|ACTS_MOUSE; sp|P68033|ACTC_MOUSE; sp|P63268|ACTH_MOUSE; sp|P63260|ACTG_MOUSE; sp|P62737|ACTA_MOUSE; sp|P60710|ACTB_MOUSE	Actin, alpha skeletal muscle OS=Mus musculus GN=Acta1 PE=1 SV=1; Actin, alpha cardiac muscle 1 OS=Mus musculus GN=Actc1 PE=1 SV=1; Actin, gamma-enteric smooth muscle OS=Mus musculus GN=Actg2 PE=1 SV=1; Actin, cytoplasmic 2 OS=Mus musculus GN=Actg1 PE=1 SV=1; Actin, aortic smooth muscle OS=Mus musculus GN=Acta2 PE=1 SV=1; Actin, cytoplasmic 1 OS=Mus musculus GN=Actb PE=1 SV=1	2	99	AGFAGDDAPR				-0.00574204	975.435	488.725	975.441	488.728	2	11	2.1.1.5076.5	32.6288	662.32	655.77	32.65	0.23	396.851
17	2	2	0.4828	sp|Q6P5H2|NEST_MOUSE	Nestin OS=Mus musculus GN=Nes PE=1 SV=1	2	99	TLLEAENSR	Deamidated(N)@7			0.00026307	1032.51	517.262	1032.51	517.262	2	10	2.1.1.5131.4	35.6948	38240.4	18299.1	35.56	0.23	4777.16
18	2	2	1.325	sp|P38647|GRP75_MOUSE	Stress-70 protein, mitochondrial OS=Mus musculus GN=Hspa9 PE=1 SV=3	2	99	VLENAEGAR				-0.000154313	957.488	479.751	957.488	479.751	2	10	2.1.1.4977.3	27.7483	246.84	246.43	27.78	0.24	159.836
19	2	2	4.505	sp|P16858|G3P_MOUSE	Glyceraldehyde-3-phosphate dehydrogenase OS=Mus musculus GN=Gapdh PE=1 SV=2	2	99	GAAQNIIPASTGAAK				0.0107595	1368.75	685.381	1368.74	685.375	2	10	1.1.1.5200.12	38.8179	513.33	500.67	38.83	0.17	535.506
20	2	2	3.053	sp|P01869|IGH1M_MOUSE; sp|P01868|IGHG1_MOUSE	Ig gamma-1 chain C region, membrane-bound form OS=Mus musculus GN=Ighg1 PE=1 SV=2; Ig gamma-1 chain C region secreted form OS=Mus musculus GN=Ighg1 PE=1 SV=1	2	99	VNSAAFPAPIEK				0.00527307	1242.67	622.34	1242.66	622.338	2	9	1.1.1.5289.7	43.3848	307.97	225.62	43.47	0.28	423.573
21	2	2	11.5	sp|P01631|KV2A7_MOUSE	Ig kappa chain V-II region 26-10 OS=Mus musculus PE=1 SV=1	2	99	FSGSGSGTDFTLK				-0.00503224	1302.6	652.309	1302.61	652.312	2	14	2.1.1.5276.7	43.4519	804.63	770.1	43.48	0.23	712.886

## Sheet: Expt 1 ATF4 TAP Peptides
Supplemental Table S1D. Peptide report for all proteins identified, ATF4 bZIP TAP enrichment sample, experiment 1
All peptides with confidence 99
Yellow highlights peptides that are specific to the ATF4 bZIP TAP enrichment sample
N	Unused	Total	%Cov(95)	Accession														Acq Time	Intensity (Peptide)	PrecursorIntensityAcquisition	Apex Time (Peptide)	Elution Peak Width (Peptide)	MS2Counts
Hit #	Score	Score	Coverage	Swissprot	Names	Contrib	Conf	Sequence	Modifications	ProteinModifications	Cleavages	dMass	Obs MW	Obs m/z	Theor MW	Theor m/z	Theor z
1	42.93	42.93	23.54	sp|Q8R429|AT2A1_MOUSE	Sarcoplasmic/endoplasmic reticulum calcium ATPase 1 OS=Mus musculus GN=Atp2a1 PE=1 SV=1	2	99	AEIGIAMGSGTAVAK	Oxidation(M)@7			-0.00580087	1390.71	696.361	1390.71	696.364	2	38.0344	2150.05	1022.95	38.17	0.23	692.11
1	42.93	42.93	23.54	sp|Q8R429|AT2A1_MOUSE	Sarcoplasmic/endoplasmic reticulum calcium ATPase 1 OS=Mus musculus GN=Atp2a1 PE=1 SV=1	2	99	ANACNSVIR	Carbamidomethyl(C)@4			-0.00215677	1003.48	502.75	1003.49	502.751	2	29.7131	1799.41	1093.47	29.84	0.23	489.659
1	42.93	42.93	23.54	sp|Q8R429|AT2A1_MOUSE	Sarcoplasmic/endoplasmic reticulum calcium ATPase 1 OS=Mus musculus GN=Atp2a1 PE=1 SV=1	2	99	AVGIVATTGVSTEIGK				0.00237766	1501.84	751.926	1501.84	751.925	2	45.9885	3550.45	1690.29	46.11	0.23	874.423
1	42.93	42.93	23.54	sp|Q8R429|AT2A1_MOUSE	Sarcoplasmic/endoplasmic reticulum calcium ATPase 1 OS=Mus musculus GN=Atp2a1 PE=1 SV=1	2	99	DQMAATEQDKTPLQQK	Oxidation(M)@3		missed K-T@10	0.0168609	1846.89	616.637	1846.87	616.632	3	31.0358	1139.67	592.87	31.15	0.23	409.253
1	42.93	42.93	23.54	sp|Q8R429|AT2A1_MOUSE	Sarcoplasmic/endoplasmic reticulum calcium ATPase 1 OS=Mus musculus GN=Atp2a1 PE=1 SV=1	2	99	EFDDLPLAEQR				0.000199557	1331.64	666.825	1331.64	666.825	2	49.13	2731.73	1084.67	49.31	0.23	700.573
1	42.93	42.93	23.54	sp|Q8R429|AT2A1_MOUSE	Sarcoplasmic/endoplasmic reticulum calcium ATPase 1 OS=Mus musculus GN=Atp2a1 PE=1 SV=1	2	99	GAPEGVIDR				-0.00147449	912.465	457.24	912.466	457.241	2	34.1546	9770	3032.31	33.85	0.34	855.796
1	42.93	42.93	23.54	sp|Q8R429|AT2A1_MOUSE	Sarcoplasmic/endoplasmic reticulum calcium ATPase 1 OS=Mus musculus GN=Atp2a1 PE=1 SV=1	2	99	HTDPVPDPR				0.000605683	1032.5	517.257	1032.5	517.257	2	29.0688	2155.58	767.92	29.25	0.28	496.446
1	42.93	42.93	23.54	sp|Q8R429|AT2A1_MOUSE	Sarcoplasmic/endoplasmic reticulum calcium ATPase 1 OS=Mus musculus GN=Atp2a1 PE=1 SV=1	2	99	IGIFSENEEVTDR				-0.00701845	1507.71	754.861	1507.72	754.865	2	48.724	1399.02	1065.02	48.84	0.29	604.304
1	42.93	42.93	23.54	sp|Q8R429|AT2A1_MOUSE	Sarcoplasmic/endoplasmic reticulum calcium ATPase 1 OS=Mus musculus GN=Atp2a1 PE=1 SV=1	2	99	IRDQMAATEQDKTPLQQK	Oxidation(M)@5		missed R-D@2; missed K-T@12	0.00982142	2116.07	530.024	2116.06	530.022	4	29.9611	1947.56	1356.23	30.04	0.17	725.887
1	42.93	42.93	23.54	sp|Q8R429|AT2A1_MOUSE	Sarcoplasmic/endoplasmic reticulum calcium ATPase 1 OS=Mus musculus GN=Atp2a1 PE=1 SV=1	2	99	LDEFGEQLSK				0.00811228	1164.57	583.294	1164.57	583.29	2	42.9893	820.54	602.79	42.89	0.23	674.671
1	42.93	42.93	23.54	sp|Q8R429|AT2A1_MOUSE	Sarcoplasmic/endoplasmic reticulum calcium ATPase 1 OS=Mus musculus GN=Atp2a1 PE=1 SV=1	2	99	MNVFNTEVR	Oxidation(M)@1			-0.00151198	1124.53	563.271	1124.53	563.271	2	39.9963	2550.55	876.97	40.18	0.28	959.603
1	42.93	42.93	23.54	sp|Q8R429|AT2A1_MOUSE	Sarcoplasmic/endoplasmic reticulum calcium ATPase 1 OS=Mus musculus GN=Atp2a1 PE=1 SV=1	2	99	NMLFSGTNIAAGK				-0.00499876	1322.66	662.337	1322.67	662.34	2	48.999	556.14	305.35	49.13	0.35	485.571
1	42.93	42.93	23.54	sp|Q8R429|AT2A1_MOUSE	Sarcoplasmic/endoplasmic reticulum calcium ATPase 1 OS=Mus musculus GN=Atp2a1 PE=1 SV=1	2	99	SLPSVETLGCTSVICSDK	Carbamidomethyl(C)@10; Carbamidomethyl(C)@15			0.000378406	1951.92	651.648	1951.92	651.648	3	51.1952	661.4	612.17	51.16	0.23	615.467
1	42.93	42.93	23.54	sp|Q8R429|AT2A1_MOUSE	Sarcoplasmic/endoplasmic reticulum calcium ATPase 1 OS=Mus musculus GN=Atp2a1 PE=1 SV=1	2	99	SMSVYCSPAK	Oxidation(M)@2; Carbamidomethyl(C)@6			0.00538418	1144.49	573.255	1144.49	573.252	2	29.5751	2061.92	671.85	29.76	0.23	415.066
1	42.93	42.93	23.54	sp|Q8R429|AT2A1_MOUSE	Sarcoplasmic/endoplasmic reticulum calcium ATPase 1 OS=Mus musculus GN=Atp2a1 PE=1 SV=1	2	99	TGTLTTNQMSVCK	Oxidation(M)@9; Carbamidomethyl(C)@12			0.00769149	1455.68	728.846	1455.67	728.842	2	30.5527	1305.28	1042.91	30.62	0.17	594.366
1	42.93	42.93	23.54	sp|Q8R429|AT2A1_MOUSE	Sarcoplasmic/endoplasmic reticulum calcium ATPase 1 OS=Mus musculus GN=Atp2a1 PE=1 SV=1	2	99	VDQSILTGESVSVIK				0.0067282	1573.86	525.628	1573.86	525.626	3	50.3782	1142.02	840.56	50.29	0.23	886.198
1	42.93	42.93	23.54	sp|Q8R429|AT2A1_MOUSE	Sarcoplasmic/endoplasmic reticulum calcium ATPase 1 OS=Mus musculus GN=Atp2a1 PE=1 SV=1	2	99	VGEATETALTTLVEK				0.000707501	1560.83	781.42	1560.82	781.42	2	51.6173	2035.98	1103.12	51.74	0.23	657.569
1	42.93	42.93	23.54	sp|Q8R429|AT2A1_MOUSE	Sarcoplasmic/endoplasmic reticulum calcium ATPase 1 OS=Mus musculus GN=Atp2a1 PE=1 SV=1	2	99	VIMITGDNK	Oxidation(M)@3			-0.00754842	1005.51	503.762	1005.52	503.766	2	35.3443	1156.6	928.1	35.27	0.28	664.308
1	42.93	42.93	23.54	sp|Q8R429|AT2A1_MOUSE	Sarcoplasmic/endoplasmic reticulum calcium ATPase 1 OS=Mus musculus GN=Atp2a1 PE=1 SV=1	2	99	VPLTGPVK				-0.0069194	809.494	405.754	809.501	405.758	2	35.5943	4329.53	2579.8	35.7	0.29	760.79
1	42.93	42.93	23.54	sp|Q8R429|AT2A1_MOUSE	Sarcoplasmic/endoplasmic reticulum calcium ATPase 1 OS=Mus musculus GN=Atp2a1 PE=1 SV=1	2	99	VPLTGPVKEK			missed K-E@8	-0.00286393	1066.64	534.325	1066.64	534.327	2	32.2556	698.02	673.95	32.27	0.29	659.902
1	42.93	42.93	23.54	sp|Q8R429|AT2A1_MOUSE	Sarcoplasmic/endoplasmic reticulum calcium ATPase 1 OS=Mus musculus GN=Atp2a1 PE=1 SV=1	2	99	YGPNELPAEEGK				-0.000121596	1302.61	652.312	1302.61	652.312	2	37.627	2390.59	835.46	37.42	0.23	729.619
2	25.24	25.24	5.686	sp|Q8VHX6|FLNC_MOUSE	Filamin-C OS=Mus musculus GN=Flnc PE=1 SV=3	2	99	GAGGQGQLDVR				-0.00499817	1056.53	529.27	1056.53	529.273	2	31.2198	817.92	556.19	31.3	0.23	415.072
2	25.24	25.24	5.686	sp|Q8VHX6|FLNC_MOUSE	Filamin-C OS=Mus musculus GN=Flnc PE=1 SV=3	2	99	GAGTGGLGLTVEGPCEAK	Carbamidomethyl(C)@15			0.00561315	1672.81	837.415	1672.81	837.412	2	45.1225	216.83	197.9	45.07	0.34	319.747
2	25.24	25.24	5.686	sp|Q8VHX6|FLNC_MOUSE	Filamin-C OS=Mus musculus GN=Flnc PE=1 SV=3	2	99	GGLVGTPAPFSIDTK				-0.009237	1458.76	730.389	1458.77	730.393	2	52.0801	667.4	571.67	52.14	0.23	455.169
2	25.24	25.24	5.686	sp|Q8VHX6|FLNC_MOUSE	Filamin-C OS=Mus musculus GN=Flnc PE=1 SV=3	2	99	GPGLSQAFVGQK				-0.0110341	1187.62	594.817	1187.63	594.822	2	42.631	638.19	626.7	42.6	0.35	779.687
2	25.24	25.24	5.686	sp|Q8VHX6|FLNC_MOUSE	Filamin-C OS=Mus musculus GN=Flnc PE=1 SV=3	2	99	IECDDKGDGSCDVR	Carbamidomethyl(C)@3; Carbamidomethyl(C)@11		missed K-G@6	0.00851929	1624.65	542.559	1624.65	542.556	3	26.4683	384.8	374.85	26.48	0.18	263.931
2	25.24	25.24	5.686	sp|Q8VHX6|FLNC_MOUSE	Filamin-C OS=Mus musculus GN=Flnc PE=1 SV=3	2	99	NSFTVDCSK	Carbamidomethyl(C)@7			0.0121458	1056.47	529.241	1056.45	529.235	2	33.8125	408.91	399.99	33.79	0.29	472.895
2	25.24	25.24	5.686	sp|Q8VHX6|FLNC_MOUSE	Filamin-C OS=Mus musculus GN=Flnc PE=1 SV=3	2	99	SLTATGGNHVTAR				0.00229891	1283.66	428.894	1283.66	428.893	3	28.1333	326.19	315.22	28.11	0.17	285.632
2	25.24	25.24	5.686	sp|Q8VHX6|FLNC_MOUSE	Filamin-C OS=Mus musculus GN=Flnc PE=1 SV=3	2	99	SPFEVQVSPEAGAQK				0.00165325	1572.78	787.397	1572.78	787.396	2	44.2624	355.18	345.9	44.32	0.17	458.252
2	25.24	25.24	5.686	sp|Q8VHX6|FLNC_MOUSE	Filamin-C OS=Mus musculus GN=Flnc PE=1 SV=3	2	99	SPFVVNVAPPLDLSK				-0.000586677	1581.88	791.945	1581.88	791.946	2	58.0445	259.04	230.7	57.99	0.23	210.127
2	25.24	25.24	5.686	sp|Q8VHX6|FLNC_MOUSE	Filamin-C OS=Mus musculus GN=Flnc PE=1 SV=3	2	99	VAVGQEQAFSVNTR				0.00592774	1504.77	753.392	1504.76	753.389	2	41.6156	542.97	533.78	41.62	0.23	541
2	25.24	25.24	5.686	sp|Q8VHX6|FLNC_MOUSE	Filamin-C OS=Mus musculus GN=Flnc PE=1 SV=3	2	99	VGVTEGCDPTR	Carbamidomethyl(C)@7			0.00196528	1189.54	595.778	1189.54	595.777	2	31.2348	784.23	648.6	31.3	0.23	422.267
2	25.24	25.24	5.686	sp|Q8VHX6|FLNC_MOUSE	Filamin-C OS=Mus musculus GN=Flnc PE=1 SV=3	2	99	YADQEVPR				-0.00562211	976.456	489.235	976.461	489.238	2	30.8387	961.41	753.38	30.9	0.23	187.525
3	19.81	19.81	15.33	sp|P63017|HSP7C_MOUSE	Heat shock cognate 71 kDa protein OS=Mus musculus GN=Hspa8 PE=1 SV=1	2	99	DAGTIAGLNVLR				0.000341657	1198.67	600.341	1198.67	600.341	2	52.6386	4363.08	2310.79	52.78	0.23	1473.62
3	19.81	19.81	15.33	sp|P63017|HSP7C_MOUSE	Heat shock cognate 71 kDa protein OS=Mus musculus GN=Hspa8 PE=1 SV=1	2	99	NQVAMNPTNTVFDAK				0.00936847	1648.8	825.406	1648.79	825.401	2	45.6995	533.23	379.95	45.82	0.23	357.667
3	19.81	19.81	15.33	sp|P63017|HSP7C_MOUSE	Heat shock cognate 71 kDa protein OS=Mus musculus GN=Hspa8 PE=1 SV=1	2	99	NQVAMNPTNTVFDAKR	Oxidation(M)@5		missed K-R@15	0.00636773	1820.89	607.971	1820.88	607.969	3	38.4259	3125.23	2928.44	38.45	0.23	2029.91
3	19.81	19.81	15.33	sp|P63017|HSP7C_MOUSE	Heat shock cognate 71 kDa protein OS=Mus musculus GN=Hspa8 PE=1 SV=1	2	99	NSLESYAFNMK	Oxidation(M)@10			-0.000856146	1318.59	660.3	1318.59	660.3	2	44.5239	2059.94	1359.45	44.44	0.23	971.61
3	19.81	19.81	15.33	sp|P63017|HSP7C_MOUSE	Heat shock cognate 71 kDa protein OS=Mus musculus GN=Hspa8 PE=1 SV=1	2	99	TTPSYVAFTDTER				0.00259316	1486.7	744.356	1486.69	744.354	2	45.4685	10342.5	6046.76	45.36	0.23	2641.6
3	19.81	19.81	15.33	sp|P63017|HSP7C_MOUSE	Heat shock cognate 71 kDa protein OS=Mus musculus GN=Hspa8 PE=1 SV=1	2	99	TVTNAVVTVPAYFNDSQR				-0.00173223	1980.99	661.337	1980.99	661.337	3	51.8732	1182.01	824.53	51.97	0.29	515.542
3	19.81	19.81	15.33	sp|P63017|HSP7C_MOUSE	Heat shock cognate 71 kDa protein OS=Mus musculus GN=Hspa8 PE=1 SV=1	2	99	VCNPIITK	Carbamidomethyl(C)@2			-0.00438551	943.512	472.763	943.516	472.765	2	36.487	11557.8	2898.56	36.64	0.23	773.466
3	19.81	19.81	15.33	sp|P63017|HSP7C_MOUSE	Heat shock cognate 71 kDa protein OS=Mus musculus GN=Hspa8 PE=1 SV=1	2	99	VEIIANDQGNR				-0.00399139	1227.62	614.816	1227.62	614.818	2	35.0503	4958.53	2885.17	35.18	0.17	1399.86
3	19.81	19.81	15.33	sp|P63017|HSP7C_MOUSE	Heat shock cognate 71 kDa protein OS=Mus musculus GN=Hspa8 PE=1 SV=1	2	99	VQVEYKGETK			missed K-G@6	0.00413549	1179.62	590.816	1179.61	590.814	2	28.8325	1368.34	1056.79	28.9	0.17	488.959
5	16.17	16.18	21.7	sp|P05064|ALDOA_MOUSE	Fructose-bisphosphate aldolase A OS=Mus musculus GN=Aldoa PE=1 SV=2	2	99	AAQEEYIK				0.00199721	950.473	476.244	950.471	476.243	2	31.9736	1204.25	683.63	32.07	0.17	308.265
5	16.17	16.18	21.7	sp|P05064|ALDOA_MOUSE	Fructose-bisphosphate aldolase A OS=Mus musculus GN=Aldoa PE=1 SV=2	2	99	AAQEEYIKR			missed K-R@8	0.000774241	1106.57	554.294	1106.57	554.293	2	28.6448	816.38	777.74	28.67	0.17	507.879
5	16.17	16.18	21.7	sp|P05064|ALDOA_MOUSE	Fructose-bisphosphate aldolase A OS=Mus musculus GN=Aldoa PE=1 SV=2	2	99	ALANSLACQGK	Carbamidomethyl(C)@8			-0.00525792	1131.57	566.79	1131.57	566.793	2	34.6588	11675.4	2052.34	34.4	0.22	976.104
5	16.17	16.18	21.7	sp|P05064|ALDOA_MOUSE	Fructose-bisphosphate aldolase A OS=Mus musculus GN=Aldoa PE=1 SV=2	2	99	ALQASALK				-0.00223661	800.473	401.244	800.476	401.245	2	33.0309	6749.44	5323.72	33.08	0.17	859.801
5	16.17	16.18	21.7	sp|P05064|ALDOA_MOUSE	Fructose-bisphosphate aldolase A OS=Mus musculus GN=Aldoa PE=1 SV=2	2	99	GILAADESTGSIAK				-0.0037974	1331.69	666.852	1331.69	666.854	2	41.2668	8001.8	2363.04	41.45	0.23	1000.93
5	16.17	16.18	21.7	sp|P05064|ALDOA_MOUSE	Fructose-bisphosphate aldolase A OS=Mus musculus GN=Aldoa PE=1 SV=2	2	99	GVVPLAGTNGETTTQGLDGLSER				0.0170223	2271.15	758.058	2271.13	758.052	3	50.1146	946.94	936.08	50.12	0.23	816.893
5	16.17	16.18	21.7	sp|P05064|ALDOA_MOUSE	Fructose-bisphosphate aldolase A OS=Mus musculus GN=Aldoa PE=1 SV=2	2	99	LQSIGTENTEENR				-0.00218808	1489.7	745.857	1489.7	745.858	2	33.0184	251.31	249.53	33.02	0.23	304.259
5	16.17	16.18	21.7	sp|P05064|ALDOA_MOUSE	Fructose-bisphosphate aldolase A OS=Mus musculus GN=Aldoa PE=1 SV=2	2	99	LQSIGTENTEENRR			missed R-R@13	0.00635103	1645.81	549.61	1645.8	549.608	3	30.6587	6543.75	4171.94	30.73	0.17	1467.22
6	14.03	14.03	12.66	sp|P07724|ALBU_MOUSE	Serum albumin OS=Mus musculus GN=Alb PE=1 SV=3	2	99	APQVSTPTLVEAAR				-0.00620471	1438.77	480.598	1438.78	480.6	3	44.0261	755.72	718.28	44.07	0.23	802.024
6	14.03	14.03	12.66	sp|P07724|ALBU_MOUSE	Serum albumin OS=Mus musculus GN=Alb PE=1 SV=3	2	99	CCSGSLVER	Carbamidomethyl(C)@1; Carbamidomethyl(C)@2			-0.00203186	1066.45	534.233	1066.45	534.234	2	30.7435	1115.93	1096.19	30.75	0.23	633.081
6	14.03	14.03	12.66	sp|P07724|ALBU_MOUSE	Serum albumin OS=Mus musculus GN=Alb PE=1 SV=3	2	99	CCTLPEDQR	Carbamidomethyl(C)@1; Carbamidomethyl(C)@2			-0.0044967	1177.48	589.748	1177.49	589.75	2	30.9132	311.03	307.61	30.93	0.23	315.747
6	14.03	14.03	12.66	sp|P07724|ALBU_MOUSE	Serum albumin OS=Mus musculus GN=Alb PE=1 SV=3	2	99	ENYGELADCCTK	Carbamidomethyl(C)@9; Carbamidomethyl(C)@10			-0.00303515	1458.57	730.293	1458.58	730.295	2	37.238	387.9	384.91	37.19	0.23	474.253
6	14.03	14.03	12.66	sp|P07724|ALBU_MOUSE	Serum albumin OS=Mus musculus GN=Alb PE=1 SV=3	2	99	TCVADESAANCDK	Carbamidomethyl(C)@2; Carbamidomethyl(C)@11			0.011422	1439.58	480.866	1439.57	480.863	3	27.6219	263.66	227.38	27.59	0.23	225.728
6	14.03	14.03	12.66	sp|P07724|ALBU_MOUSE	Serum albumin OS=Mus musculus GN=Alb PE=1 SV=3	2	99	TNCDLYEK	Carbamidomethyl(C)@3			0.00919785	1041.45	521.734	1041.44	521.729	2	31.0108	397.58	383.32	30.99	0.23	219.44
6	14.03	14.03	12.66	sp|P07724|ALBU_MOUSE	Serum albumin OS=Mus musculus GN=Alb PE=1 SV=3	2	99	YMCENQATISSK	Oxidation(M)@2; Carbamidomethyl(C)@3			0.00469002	1446.62	724.316	1446.61	724.313	2	29.9811	531.87	421.22	30.05	0.17	291.889
7	12.42	12.42	11.93	sp|P38647|GRP75_MOUSE	Stress-70 protein, mitochondrial OS=Mus musculus GN=Hspa9 PE=1 SV=3	2	99	DAGQISGLNVLR				-1.0842e-05	1241.67	621.844	1241.67	621.844	2	49.9823	1231.97	938.47	50.06	0.23	566.476
7	12.42	12.42	11.93	sp|P38647|GRP75_MOUSE	Stress-70 protein, mitochondrial OS=Mus musculus GN=Hspa9 PE=1 SV=3	2	99	NAVITVPAYFNDSQR				0.00388064	1693.85	847.93	1693.84	847.928	2	51.9918	276.79	275.56	51.99	0.29	270.631
7	12.42	12.42	11.93	sp|P38647|GRP75_MOUSE	Stress-70 protein, mitochondrial OS=Mus musculus GN=Hspa9 PE=1 SV=3	2	99	QAVTNPNNTFYATK				0.00255643	1567.77	784.89	1567.76	784.889	2	38.3616	816.77	603.65	38.43	0.17	432.799
7	12.42	12.42	11.93	sp|P38647|GRP75_MOUSE	Stress-70 protein, mitochondrial OS=Mus musculus GN=Hspa9 PE=1 SV=3	2	99	SQVFSTAADGQTQVEIK				0.00463794	1807.9	904.957	1807.9	904.955	2	43.9471	282.86	281.5	43.95	0.23	329.586
7	12.42	12.42	11.93	sp|P38647|GRP75_MOUSE	Stress-70 protein, mitochondrial OS=Mus musculus GN=Hspa9 PE=1 SV=3	2	99	TTPSVVAFTADGER				0.000768836	1449.71	725.863	1449.71	725.862	2	45.7572	1918.41	1121.66	45.88	0.23	880.598
7	12.42	12.42	11.93	sp|P38647|GRP75_MOUSE	Stress-70 protein, mitochondrial OS=Mus musculus GN=Hspa9 PE=1 SV=3	2	99	VLENAEGAR				0.000307241	957.488	479.751	957.488	479.751	2	27.7405	1368.3	1137.34	27.66	0.17	395.852
8	12.1	12.1	15.13	sp|Q91VI7|RINI_MOUSE	Ribonuclease inhibitor OS=Mus musculus GN=Rnh1 PE=1 SV=1	2	99	ALSQPDTVLR				-0.00555108	1098.6	550.306	1098.6	550.309	2	39.7955	5236.35	1746.45	39.98	0.23	1588.13
8	12.1	12.1	15.13	sp|Q91VI7|RINI_MOUSE	Ribonuclease inhibitor OS=Mus musculus GN=Rnh1 PE=1 SV=1	2	99	ASLQELDLSSNK				-0.00575956	1303.66	652.835	1303.66	652.838	2	44.1796	3498.8	3118.21	44.21	0.23	1719.86
8	12.1	12.1	15.13	sp|Q91VI7|RINI_MOUSE	Ribonuclease inhibitor OS=Mus musculus GN=Rnh1 PE=1 SV=1	2	99	LDDCGLTEVR	Carbamidomethyl(C)@4			0.005555	1176.55	589.282	1176.54	589.28	2	40.4591	1878.86	1534.47	40.49	0.17	1287.32
8	12.1	12.1	15.13	sp|Q91VI7|RINI_MOUSE	Ribonuclease inhibitor OS=Mus musculus GN=Rnh1 PE=1 SV=1	2	99	LENCGITAANCK	Carbamidomethyl(C)@4; Carbamidomethyl(C)@11			-0.00264548	1349.6	675.809	1349.61	675.811	2	33.0999	399.24	394.82	33.1	0.23	298.483
8	12.1	12.1	15.13	sp|Q91VI7|RINI_MOUSE	Ribonuclease inhibitor OS=Mus musculus GN=Rnh1 PE=1 SV=1	2	99	LLCEGLQDPQCR	Carbamidomethyl(C)@3; Carbamidomethyl(C)@11			0.00269256	1487.69	744.852	1487.69	744.85	2	41.1589	1261.44	1237.71	41.17	0.17	1174.92
8	12.1	12.1	15.13	sp|Q91VI7|RINI_MOUSE	Ribonuclease inhibitor OS=Mus musculus GN=Rnh1 PE=1 SV=1	2	99	SLDIQCEQLSDAR	Acetyl@N-term; Deamidated(Q)@5; Carbamidomethyl(C)@6	Acetyl@2	cleaved M-S@N-term	0.0586552	1576.76	789.389	1576.7	789.359	2	50.8647	153.97	65.64	50.41	0.52	207.127
9	12.07	12.08	18.3	sp|P68134|ACTS_MOUSE	Actin, alpha skeletal muscle OS=Mus musculus GN=Acta1 PE=1 SV=1	2	99	AGFAGDDAPR				-0.0028053	975.438	488.726	975.441	488.728	2	32.5297	3297.4	3281.31	32.51	0.17	1287.42
9	12.07	12.08	18.3	sp|P68134|ACTS_MOUSE	Actin, alpha skeletal muscle OS=Mus musculus GN=Acta1 PE=1 SV=1	2	99	DEDETTALVCDNGSGLVK	Acetyl@N-term; Carbamidomethyl(C)@10	Acetyl@3	cleaved C-D@N-term	0.0124723	1963.88	982.948	1963.87	982.941	2	50.3467	878.15	861.88	50.35	0.23	494.559
9	12.07	12.08	18.3	sp|P68134|ACTS_MOUSE	Actin, alpha skeletal muscle OS=Mus musculus GN=Acta1 PE=1 SV=1	2	99	DSYVGDEAQSK				0.00457398	1197.52	599.767	1197.52	599.765	2	29.6304	588.62	518.14	29.7	0.17	370.45
9	12.07	12.08	18.3	sp|P68134|ACTS_MOUSE	Actin, alpha skeletal muscle OS=Mus musculus GN=Acta1 PE=1 SV=1	2	99	DSYVGDEAQSKR			missed K-R@11	0.0021251	1353.62	452.213	1353.62	452.213	3	28.3038	576	495.81	28.34	0.17	260.73
9	12.07	12.08	18.3	sp|P68134|ACTS_MOUSE	Actin, alpha skeletal muscle OS=Mus musculus GN=Acta1 PE=1 SV=1	2	99	EITALAPSTMK	Oxidation(M)@10			-0.00249591	1176.6	589.309	1176.61	589.31	2	38.1153	1517.71	1179.39	38.19	0.23	889.598
9	12.07	12.08	18.3	sp|P68134|ACTS_MOUSE	Actin, alpha skeletal muscle OS=Mus musculus GN=Acta1 PE=1 SV=1	2	99	VAPEEHPTLLTEAPLNPK				0.00246606	1955.04	652.687	1955.04	652.686	3	46.6141	894.1	855.2	46.58	0.17	676.515
10	11.61	11.67	9.264	sp|Q9WUB3|PYGM_MOUSE	Glycogen phosphorylase, muscle form OS=Mus musculus GN=Pygm PE=1 SV=3	2	99	GLAGVENVSELK				0.00813728	1214.66	608.337	1214.65	608.333	2	44.6996	269.37	249.56	44.72	0.29	712.286
10	11.61	11.67	9.264	sp|Q9WUB3|PYGM_MOUSE	Glycogen phosphorylase, muscle form OS=Mus musculus GN=Pygm PE=1 SV=3	2	99	QRLPAPDEKI	Gln->pyro-Glu@N-term		missed R-L@2; missed K-I@9	-0.0147852	1148.6	575.309	1148.62	575.317	2	43.6508	1910.51	789.01	44.1	0.58	731.413
10	11.61	11.67	9.264	sp|Q9WUB3|PYGM_MOUSE	Glycogen phosphorylase, muscle form OS=Mus musculus GN=Pygm PE=1 SV=3	2	99	VAAAFPGDVDR				-0.00041646	1116.56	559.285	1116.56	559.285	2	41.5106	4264.71	1000.55	41.09	0.45	1190.8
10	11.61	11.67	9.264	sp|Q9WUB3|PYGM_MOUSE	Glycogen phosphorylase, muscle form OS=Mus musculus GN=Pygm PE=1 SV=3	2	99	VIPAADLSEQISTAGTEASGTGNMK	Oxidation(M)@24			0.000920651	2463.18	822.068	2463.18	822.067	3	48.8062	1916.83	1427.67	48.88	0.17	1058.31
10	11.61	11.67	9.264	sp|Q9WUB3|PYGM_MOUSE	Glycogen phosphorylase, muscle form OS=Mus musculus GN=Pygm PE=1 SV=3	2	99	VLYPNDNFFEGK				0.00360739	1441.69	721.853	1441.69	721.851	2	51.6447	564.96	548.85	51.59	0.23	548.144
12	10.18	10.18	17.06	sp|P07310|KCRM_MOUSE	Creatine kinase M-type OS=Mus musculus GN=Ckm PE=1 SV=1	2	99	GGDDLDPNYVLSSR				0.00154641	1506.7	754.356	1506.7	754.355	2	47.3334	2045.38	420.12	47.52	0.23	336.092
12	10.18	10.18	17.06	sp|P07310|KCRM_MOUSE	Creatine kinase M-type OS=Mus musculus GN=Ckm PE=1 SV=1	2	99	GQSIDDMIPAQK				-0.00275955	1301.63	651.82	1301.63	651.822	2	43.9019	1157.28	766.26	44.03	0.29	651.707
12	10.18	10.18	17.06	sp|P07310|KCRM_MOUSE	Creatine kinase M-type OS=Mus musculus GN=Ckm PE=1 SV=1	2	99	GTGGVDTAAVGAVFDISNADR				0.0108712	1991.97	664.996	1991.95	664.992	3	56.6417	233.18	205.39	56.59	0.29	293.533
12	10.18	10.18	17.06	sp|P07310|KCRM_MOUSE	Creatine kinase M-type OS=Mus musculus GN=Ckm PE=1 SV=1	2	99	TDLNHENLK				-0.00376104	1082.53	542.273	1082.54	542.275	2	28.5462	501.87	451.93	28.61	0.28	367.65
12	10.18	10.18	17.06	sp|P07310|KCRM_MOUSE	Creatine kinase M-type OS=Mus musculus GN=Ckm PE=1 SV=1	2	99	VLTPDLYNK				-0.00102736	1061.57	531.795	1061.58	531.795	2	42.6505	15833.3	13579.9	42.69	0.23	4507.38
13	10.01	10.01	8.663	sp|P52480|KPYM_MOUSE	Pyruvate kinase PKM OS=Mus musculus GN=Pkm PE=1 SV=4	2	99	GDLGIEIPAEK				-0.00373414	1140.6	571.307	1140.6	571.309	2	47.5945	2439.47	1577.81	47.69	0.23	1286.01
13	10.01	10.01	8.663	sp|P52480|KPYM_MOUSE	Pyruvate kinase PKM OS=Mus musculus GN=Pkm PE=1 SV=4	2	99	GSGTAEVELK				-0.00770598	989.495	495.755	989.503	495.759	2	33.3384	517.52	490.63	33.31	0.23	347.462
13	10.01	10.01	8.663	sp|P52480|KPYM_MOUSE	Pyruvate kinase PKM OS=Mus musculus GN=Pkm PE=1 SV=4	2	99	GSGTAEVELKK			missed K-K@10	-0.00147787	1117.6	559.806	1117.6	559.806	2	28.7671	311.72	299.95	28.79	0.17	324.86
13	10.01	10.01	8.663	sp|P52480|KPYM_MOUSE	Pyruvate kinase PKM OS=Mus musculus GN=Pkm PE=1 SV=4	2	99	LDIDSAPITAR				-0.00739419	1170.62	586.316	1170.62	586.32	2	44.6094	2264.18	2120.86	44.64	0.23	1403.33
13	10.01	10.01	8.663	sp|P52480|KPYM_MOUSE	Pyruvate kinase PKM OS=Mus musculus GN=Pkm PE=1 SV=4	2	99	NTGIICTIGPASR	Carbamidomethyl(C)@6			0.000182735	1358.7	680.356	1358.7	680.356	2	44.1913	2450.96	2374.72	44.21	0.23	1596.35
14	8.6	8.6	19.52	sp|P16858|G3P_MOUSE	Glyceraldehyde-3-phosphate dehydrogenase OS=Mus musculus GN=Gapdh PE=1 SV=2	2	99	GAAQNIIPASTGAAK				0.00313595	1368.74	685.377	1368.74	685.375	2	38.3914	14266.8	2403.63	38.63	0.28	1159.22
14	8.6	8.6	19.52	sp|P16858|G3P_MOUSE	Glyceraldehyde-3-phosphate dehydrogenase OS=Mus musculus GN=Gapdh PE=1 SV=2	2	99	IVSNASCTTNCLAPLAK	Carbamidomethyl(C)@7; Carbamidomethyl(C)@11			0.00111388	1818.9	910.456	1818.9	910.456	2	43.1678	2354.15	1789.57	43.23	0.17	1107.89
14	8.6	8.6	19.52	sp|P16858|G3P_MOUSE	Glyceraldehyde-3-phosphate dehydrogenase OS=Mus musculus GN=Gapdh PE=1 SV=2	2	99	VPTPNVSVVDLTCR	Carbamidomethyl(C)@13			0.0025759	1555.81	519.609	1555.8	519.608	3	50.3301	1103.14	929.35	50.24	0.17	953.003
14	8.6	8.6	19.52	sp|P16858|G3P_MOUSE	Glyceraldehyde-3-phosphate dehydrogenase OS=Mus musculus GN=Gapdh PE=1 SV=2	2	99	VVDLMAYMASKE	Oxidation(M)@8		missed K-E@11	-0.000392908	1371.64	686.828	1371.64	686.828	2	47.4487	468.04	430.16	47.41	0.29	509.998
16	8.3	8.31	26.02	sp|Q02105|C1QC_MOUSE	Complement C1q subcomponent subunit C OS=Mus musculus GN=C1qc PE=1 SV=2	2	99	FNSVVTNPQGHYNPSTGK				0.0154728	1945.94	649.655	1945.93	649.65	3	37.0597	5772.34	3790.04	37.18	0.23	1758.36
16	8.3	8.31	26.02	sp|Q02105|C1QC_MOUSE	Complement C1q subcomponent subunit C OS=Mus musculus GN=C1qc PE=1 SV=2	2	99	GPPGEPGVEGR	Oxidation(P)@6	Oxidation(P)@109		-0.00857082	1066.5	534.255	1066.5	534.259	2	27.1267	873.82	750.47	27.25	0.35	265.931
16	8.3	8.31	26.02	sp|Q02105|C1QC_MOUSE	Complement C1q subcomponent subunit C OS=Mus musculus GN=C1qc PE=1 SV=2	2	99	QTTQYPEANALVR				0.000491926	1489.75	745.884	1489.75	745.884	2	42.0182	5837.59	3287.74	42.14	0.23	1748.84
16	8.3	8.31	26.02	sp|Q02105|C1QC_MOUSE	Complement C1q subcomponent subunit C OS=Mus musculus GN=C1qc PE=1 SV=2	2	99	QVSSGGVLLR	Gln->pyro-Glu@N-term			0.000236527	997.556	499.785	997.556	499.785	2	48.0617	1013.52	874.2	47.98	0.23	924.501
17	8.12	8.13	16.05	sp|P17751|TPIS_MOUSE	Triosephosphate isomerase OS=Mus musculus GN=Tpi1 PE=1 SV=4	2	99	IAVAAQNCYK	Carbamidomethyl(C)@8			-0.000633666	1136.56	569.289	1136.56	569.29	2	33.4684	1567.09	1246.39	33.54	0.23	788.692
17	8.12	8.13	16.05	sp|P17751|TPIS_MOUSE	Triosephosphate isomerase OS=Mus musculus GN=Tpi1 PE=1 SV=4	2	99	IIYGGSVTGATCK	Carbamidomethyl(C)@12			-0.00273489	1325.66	663.838	1325.66	663.84	2	38.0889	996.6	787.66	38.16	0.23	708.111
17	8.12	8.13	16.05	sp|P17751|TPIS_MOUSE	Triosephosphate isomerase OS=Mus musculus GN=Tpi1 PE=1 SV=4	2	99	SNVNDGVAQSTR				0.000700549	1246.59	624.303	1246.59	624.302	2	26.6148	942.97	609.2	26.68	0.17	161.924
17	8.12	8.13	16.05	sp|P17751|TPIS_MOUSE	Triosephosphate isomerase OS=Mus musculus GN=Tpi1 PE=1 SV=4	2	99	TATPQQAQEVHEK				0.00403519	1465.72	489.581	1465.72	489.579	3	25.6555	2110.39	1733.08	25.72	0.23	312.534
18	8.01	8.01	4.871	sp|Q06507|ATF4_MOUSE	Cyclic AMP-dependent transcription factor ATF-4 OS=Mus musculus GN=Atf4 PE=1 SV=2	2	99	AEQEALTGECK	Acetyl@N-term; Carbamidomethyl(C)@10	Acetyl@299		0.00211085	1276.56	639.289	1276.56	639.288	2	33.1859	479.91	463.38	33.2	0.4	326.315
18	8.01	8.01	4.871	sp|Q06507|ATF4_MOUSE	Cyclic AMP-dependent transcription factor ATF-4 OS=Mus musculus GN=Atf4 PE=1 SV=2	2	99	AEQEALTGECKELEK	Carbamidomethyl(C)@10		missed K-E@11	0.00745341	1733.82	578.948	1733.81	578.945	3	36.3504	4124.46	3314.62	36.43	0.17	1529.97
18	8.01	8.01	4.871	sp|Q06507|ATF4_MOUSE	Cyclic AMP-dependent transcription factor ATF-4 OS=Mus musculus GN=Atf4 PE=1 SV=2	2	99	KRAEQEALTGECK	Carbamidomethyl(C)@12		missed K-R@1; missed R-A@2	-0.00169815	1518.74	507.255	1518.75	507.256	3	24.9222	416.9	385.58	24.96	0.2	134.015
18	8.01	8.01	4.871	sp|Q06507|ATF4_MOUSE	Cyclic AMP-dependent transcription factor ATF-4 OS=Mus musculus GN=Atf4 PE=1 SV=2	2	99	RAEQEALTGECK	Carbamidomethyl(C)@11		missed R-A@1	0.00536473	1390.66	464.559	1390.65	464.558	3	27.6135	6785.36	1165.45	27.82	0.17	240.742
19	8	8	17.57	sp|P28033|CEBPB_MOUSE	CCAAT/enhancer-binding protein beta OS=Mus musculus GN=Cebpb PE=1 SV=1	2	99	AAPAACFAGPPAAPAK	Carbamidomethyl(C)@6			-9.39447e-05	1466.73	489.919	1466.73	489.919	3	40.1738	969.17	871.71	40.2	0.23	1137.02
19	8	8	17.57	sp|P28033|CEBPB_MOUSE	CCAAT/enhancer-binding protein beta OS=Mus musculus GN=Cebpb PE=1 SV=1	2	99	APAAEPAIGEHER				0.000622922	1346.66	449.893	1346.66	449.893	3	30.861	2956.41	1445.88	31.01	0.17	295.858
19	8	8	17.57	sp|P28033|CEBPB_MOUSE	CCAAT/enhancer-binding protein beta OS=Mus musculus GN=Cebpb PE=1 SV=1	2	99	QLPEPLLASAGHC	Gln->pyro-Glu@N-term; Carbamidomethyl(C)@13			-0.0134296	1374.65	688.331	1374.66	688.337	2	58.5633	236.61	235.43	58.57	0.29	345.436
19	8	8	17.57	sp|P28033|CEBPB_MOUSE	CCAAT/enhancer-binding protein beta OS=Mus musculus GN=Cebpb PE=1 SV=1	2	99	VLELTAENER				0.0029722	1172.61	587.311	1172.6	587.309	2	40.003	1476.83	518.4	40.18	0.28	988.805
20	6.46	6.46	4.231	sp|Q99KI0|ACON_MOUSE	Aconitate hydratase, mitochondrial OS=Mus musculus GN=Aco2 PE=1 SV=1	2	99	NAVTQEFGPVPDTAR				0.000819735	1600.79	801.4	1600.78	801.4	2	45.2375	584.66	534.89	45.25	0.23	536.9
20	6.46	6.46	4.231	sp|Q99KI0|ACON_MOUSE	Aconitate hydratase, mitochondrial OS=Mus musculus GN=Aco2 PE=1 SV=1	2	99	NTIVTSYNR				-0.0144386	1066.53	534.27	1066.54	534.278	2	34.0987	3602.32	1804.48	34.23	0.34	738.913
20	6.46	6.46	4.231	sp|Q99KI0|ACON_MOUSE	Aconitate hydratase, mitochondrial OS=Mus musculus GN=Aco2 PE=1 SV=1	2	99	VDVSPTSQR				0.00137348	987.5	494.757	987.499	494.757	2	29.4788	1988.65	463.73	29.27	0.17	218.928
21	6.27	6.27	9.787	sp|Q9EPM5|SYNCI_MOUSE	Syncoilin OS=Mus musculus GN=Sync PE=1 SV=1	2	99	ALQDTQAEIQEMR	Oxidation(M)@12			0.0157173	1547.74	774.878	1547.72	774.87	2	36.3737	381.72	366.49	36.43	0.17	483.102
21	6.27	6.27	9.787	sp|Q9EPM5|SYNCI_MOUSE	Syncoilin OS=Mus musculus GN=Sync PE=1 SV=1	2	99	NLEDQITLVR				-0.00645579	1199.64	600.83	1199.65	600.833	2	49.3276	440.71	301.47	49.22	0.23	640.588
21	6.27	6.27	9.787	sp|Q9EPM5|SYNCI_MOUSE	Syncoilin OS=Mus musculus GN=Sync PE=1 SV=1	2	99	SLEQADAPTSQAGGVEAQSPGTV				0.00918492	2199.04	734.02	2199.03	734.017	3	42.5867	1121.9	810.42	42.66	0.17	734.613
22	6.22	6.22	6.691	sp|Q03265|ATPA_MOUSE	ATP synthase subunit alpha, mitochondrial OS=Mus musculus GN=Atp5a1 PE=1 SV=1	2	99	AVDSLVPIGR				-0.00354971	1025.58	513.799	1025.59	513.801	2	46.8561	1522.26	800.37	47	0.23	962.703
22	6.22	6.22	6.691	sp|Q03265|ATPA_MOUSE	ATP synthase subunit alpha, mitochondrial OS=Mus musculus GN=Atp5a1 PE=1 SV=1	2	99	ILGADTSVDLEETGR				-0.000223644	1574.78	788.396	1574.78	788.397	2	46.31	781.68	641.31	46.37	0.23	547.275
22	6.22	6.22	6.691	sp|Q03265|ATPA_MOUSE	ATP synthase subunit alpha, mitochondrial OS=Mus musculus GN=Atp5a1 PE=1 SV=1	2	99	VVDALGNAIDGK				0.0120151	1170.64	586.326	1170.62	586.32	2	43.5878	503.7	500.49	43.61	0.35	1357.76
24	6.13	6.16	4.487	sp|P47857|PFKAM_MOUSE	ATP-dependent 6-phosphofructokinase, muscle type OS=Mus musculus GN=Pfkm PE=1 SV=3	2	99	AIAVLTSGGDAQGMNAAVR	Oxidation(M)@14			0.00315666	1816.91	909.464	1816.91	909.462	2	42.2802	604.68	454.41	42.35	0.17	375.263
24	6.13	6.16	4.487	sp|P47857|PFKAM_MOUSE	ATP-dependent 6-phosphofructokinase, muscle type OS=Mus musculus GN=Pfkm PE=1 SV=3	2	99	IGLIQGNR				-0.014627	869.494	435.754	869.508	435.761	2	38.4984	4444.69	1773	38.71	0.46	661.608
24	6.13	6.16	4.487	sp|P47857|PFKAM_MOUSE	ATP-dependent 6-phosphofructokinase, muscle type OS=Mus musculus GN=Pfkm PE=1 SV=3	2	99	VGIFTGAR				-0.00799601	819.452	410.733	819.46	410.737	2	42.1409	1283.75	1275.39	42.11	0.28	965.978
25	5.37	7.63	8.244	sp|P20029|GRP78_MOUSE	78 kDa glucose-regulated protein OS=Mus musculus GN=Hspa5 PE=1 SV=3	2	99	ITPSYVAFTPEGER				-0.00605848	1565.77	783.891	1565.77	783.894	2	48.3185	562.33	474.25	48.38	0.23	374.651
25	5.37	7.63	8.244	sp|P20029|GRP78_MOUSE	78 kDa glucose-regulated protein OS=Mus musculus GN=Hspa5 PE=1 SV=3	2	99	SQIFSTASDNQPTVTIK				-0.0052794	1835.92	918.968	1835.93	918.971	2	46.0463	372.61	370.85	46.05	0.23	366.592
25	5.37	7.63	8.244	sp|P20029|GRP78_MOUSE	78 kDa glucose-regulated protein OS=Mus musculus GN=Hspa5 PE=1 SV=3	1.21467	99	DAGTIAGLNVMR	Oxidation(M)@11			0.0010468	1232.62	617.317	1232.62	617.316	2	43.6641	467.81	466.9	43.69	0.29	752.814
26	4.93	5.04	9.639	sp|P06151|LDHA_MOUSE	L-lactate dehydrogenase A chain OS=Mus musculus GN=Ldha PE=1 SV=3	2	99	SADTLWGIQK				-0.00585616	1117.57	559.793	1117.58	559.796	2	47.7034	856.33	742.43	47.75	0.34	896.33
26	4.93	5.04	9.639	sp|P06151|LDHA_MOUSE	L-lactate dehydrogenase A chain OS=Mus musculus GN=Ldha PE=1 SV=3	2	99	VTLTPEEEAR				-0.00219607	1143.57	572.795	1143.58	572.796	2	36.107	8710.62	4358.55	36.24	0.23	1501.16
28	4.03	4.03	4.804	sp|Q9D0F9|PGM1_MOUSE	Phosphoglucomutase-1 OS=Mus musculus GN=Pgm1 PE=1 SV=4	2	99	LSGTGSAGATIR				-0.00696026	1089.57	545.793	1089.58	545.796	2	31.8806	420.02	382.92	31.84	0.23	426.667
28	4.03	4.03	4.804	sp|Q9D0F9|PGM1_MOUSE	Phosphoglucomutase-1 OS=Mus musculus GN=Pgm1 PE=1 SV=4	2	99	TQAYPDQKPGTSGLR				0.00500388	1617.82	540.279	1617.81	540.278	3	32.2639	661.86	585.71	32.28	0.17	477.758
29	4.03	4.03	8.163	sp|O54724|PTRF_MOUSE	Polymerase I and transcript release factor OS=Mus musculus GN=Ptrf PE=1 SV=1	2	99	ATEEPSGTGSDELIK				0.00607514	1532.73	767.371	1532.72	767.368	2	37.5825	4217.3	900.67	37.82	0.23	502.172
29	4.03	4.03	8.163	sp|O54724|PTRF_MOUSE	Polymerase I and transcript release factor OS=Mus musculus GN=Ptrf PE=1 SV=1	2	99	QAEMEGAVQSIQGELSK	Gln->pyro-Glu@N-term; Oxidation(M)@4			0.0142787	1802.85	902.432	1802.84	902.425	2	50.2308	344.41	333.51	50.24	0.17	392.252
30	4	4	2.217	sp|Q8R0Y6|AL1L1_MOUSE	Cytosolic 10-formyltetrahydrofolate dehydrogenase OS=Mus musculus GN=Aldh1l1 PE=1 SV=1	2	99	LIAEGTAPR				-0.00225085	926.516	464.265	926.519	464.267	2	32.3699	1944.47	614.11	32.53	0.23	279.444
30	4	4	2.217	sp|Q8R0Y6|AL1L1_MOUSE	Cytosolic 10-formyltetrahydrofolate dehydrogenase OS=Mus musculus GN=Aldh1l1 PE=1 SV=1	2	99	TDVAAPFGGFK				-0.000355403	1108.55	555.285	1108.56	555.285	2	49.2258	428.24	413.93	49.25	0.75	723.987
31	4	4	10.2	sp|P98086|C1QA_MOUSE	Complement C1q subcomponent subunit A OS=Mus musculus GN=C1qa PE=1 SV=2	2	99	DSLSFSNTNNK				0.00225764	1225.56	613.787	1225.56	613.786	2	36.4614	4559.86	1270.08	36.66	0.23	834.42
31	4	4	10.2	sp|P98086|C1QA_MOUSE	Complement C1q subcomponent subunit A OS=Mus musculus GN=C1qa PE=1 SV=2	2	99	QNPMTLGNVVIFDK	Oxidation(M)@4			0.00492798	1590.81	531.278	1590.81	531.276	3	52.1625	451	422.75	52.14	0.23	873.597
32	3.6	3.68	9.328	sp|Q00322|CEBPD_MOUSE	CCAAT/enhancer-binding protein delta OS=Mus musculus GN=Cebpd PE=1 SV=2	2	99	SAALFSLDSPVR	Acetyl@N-term	Acetyl@2	cleaved M-S@N-term	-0.00112198	1303.68	652.845	1303.68	652.846	2	61.8903	651.63	604.47	61.91	0.29	520.548
32	3.6	3.68	9.328	sp|Q00322|CEBPD_MOUSE	CCAAT/enhancer-binding protein delta OS=Mus musculus GN=Cebpd PE=1 SV=2	1.60206	99	GSPGPSLAPGTVR				-0.00276526	1194.63	598.324	1194.64	598.325	2	37.5083	944.03	703.96	37.59	0.23	733.113
33	3.47	3.57	6.452	sp|P21550|ENOB_MOUSE	Beta-enolase OS=Mus musculus GN=Eno3 PE=1 SV=3	2	99	VNQIGSVTESIQACK	Carbamidomethyl(C)@14			-0.000474463	1632.81	817.414	1632.81	817.414	2	43.3383	889.57	698.71	43.4	0.17	646.18
33	3.47	3.57	6.452	sp|P21550|ENOB_MOUSE	Beta-enolase OS=Mus musculus GN=Eno3 PE=1 SV=3	1.18046	99	GNPTVEVDLHTAK				-0.0159159	1379.69	690.852	1379.7	690.859	2	38.0624	814.68	806.35	38.07	0.23	515.473
34	2.38	2.39	1.935	sp|Q6ZPS2|CRNS1_MOUSE	Carnosine synthase 1 OS=Mus musculus GN=Carns1 PE=1 SV=2	2	99	VATPGQEGEAVLLVSK				-0.000695656	1596.87	799.443	1596.87	799.443	2	48.2605	634.61	609.12	48.27	0.17	523.449
35	2.24	2.25	2.685	sp|P48962|ADT1_MOUSE	ADP/ATP translocase 1 OS=Mus musculus GN=Slc25a4 PE=1 SV=4	2	99	TAVAPIER				-0.00297158	855.478	428.747	855.481	428.748	2	32.3573	3745.95	981.12	32.51	0.17	342.868
36	2.22	2.23	10.67	sp|P14106|C1QB_MOUSE	Complement C1q subcomponent subunit B OS=Mus musculus GN=C1qb PE=1 SV=2	2	99	VITNANENYEPR	Deamidated(N)@4			0.00650592	1419.67	710.842	1419.66	710.839	2	35.6343	843.22	835.86	35.64	0.28	788.291
37	2.19	2.2	2.109	sp|Q01853|TERA_MOUSE	Transitional endoplasmic reticulum ATPase OS=Mus musculus GN=Vcp PE=1 SV=4	2	99	ASGADSKGDDLSTAILK	Acetyl@N-term	Acetyl@2	cleaved M-A@N-term; missed K-G@7	0.0298802	1689.87	845.943	1689.84	845.928	2	47.2256	328.91	325.25	47.23	0.23	419.366
40	2.05	2.06	2.625	sp|Q6P8J7|KCRS_MOUSE	Creatine kinase S-type, mitochondrial OS=Mus musculus GN=Ckmt2 PE=1 SV=1	2	99	LSEMTEQDQQR				-0.0171507	1363.59	682.801	1363.6	682.809	2	30.2585	245.79	238.14	30.27	0.23	200.139
42	2.04	2.05	3.118	sp|P09411|PGK1_MOUSE	Phosphoglycerate kinase 1 OS=Mus musculus GN=Pgk1 PE=1 SV=4	2	99	AHSSMVGVNLPQK	Oxidation(M)@5			-0.0107949	1382.69	461.903	1382.7	461.906	3	34.382	565.18	551.19	34.37	0.23	415.591
43	2.02	2.03	0.9683	sp|Q5XKE0|MYPC2_MOUSE	Myosin-binding protein C, fast-type OS=Mus musculus GN=Mybpc2 PE=1 SV=1	2	99	GDEVFTATEGR				-0.0106219	1180.53	591.27	1180.54	591.275	2	38.1451	419.62	408.33	38.16	0.46	558.159
44	2	2	2.351	sp|Q9JKS4|LDB3_MOUSE	LIM domain-binding protein 3 OS=Mus musculus GN=Ldb3 PE=1 SV=1	2	99	GAPAYNPTGPQVTPLAR				-0.00211215	1708.89	855.451	1708.89	855.452	2	43.8318	385.28	377.67	43.84	0.29	426.492
45	2	2	3.378	sp|Q9D6F9|TBB4A_MOUSE; sp|P68372|TBB4B_MOUSE	Tubulin beta-4A chain OS=Mus musculus GN=Tubb4a PE=1 SV=3; Tubulin beta-4B chain OS=Mus musculus GN=Tubb4b PE=1 SV=1	2	99	AVLVDLEPGTMDSVR	Oxidation(M)@11			-0.0106956	1616.8	809.406	1616.81	809.411	2	49.188	242.66	241.95	49.14	0.29	288.945
46	2	2	1.813	sp|Q924X2|CPT1B_MOUSE	Carnitine O-palmitoyltransferase 1, muscle isoform OS=Mus musculus GN=Cpt1b PE=1 SV=1	2	99	ILDDPSPPQPGEEK				-0.00236567	1520.73	761.374	1520.74	761.375	2	38.0724	378.69	376.62	38.02	0.35	470.77
47	2	2	0.4828	sp|Q6P5H2|NEST_MOUSE	Nestin OS=Mus musculus GN=Nes PE=1 SV=1	2	99	TLLEAENSR	Deamidated(N)@7			-0.00387499	1032.5	517.26	1032.51	517.262	2	35.5139	72699.3	58570.1	35.56	0.17	15720.1
48	2	2	2.632	sp|Q63918|SDPR_MOUSE	Serum deprivation-response protein OS=Mus musculus GN=Sdpr PE=1 SV=3	2	99	YQASTSNTVSK				-0.00259291	1184.56	593.29	1184.57	593.291	2	25.4021	102.75	95.01	25.34	0.16	56.3165
49	2	2	16.67	sp|Q62266|SPR1A_MOUSE	Cornifin-A OS=Mus musculus GN=Sprr1a PE=1 SV=1	2	99	VPEPCQPK	Carbamidomethyl(C)@5			-0.000104725	953.464	477.739	953.464	477.739	2	28.743	485.4	291.35	28.87	0.23	167.424
50	2	2	4.286	sp|P97447|FHL1_MOUSE	Four and a half LIM domains protein 1 OS=Mus musculus GN=Fhl1 PE=1 SV=3	2	99	AIVAGDQNVEYK				-0.00209841	1305.65	653.835	1305.66	653.836	2	36.6607	807.61	771.66	36.67	0.17	602.179
51	2	2	6	sp|P53568|CEBPG_MOUSE	CCAAT/enhancer-binding protein gamma OS=Mus musculus GN=Cebpg PE=1 SV=1	2	99	QKAQDTLQR	Gln->pyro-Glu@N-term		missed K-A@2	-0.002858	1069.55	535.782	1069.55	535.783	2	28.4258	410.78	382.54	28.45	0.23	255.73
52	2	2	3.39	sp|P05201|AATC_MOUSE	Aspartate aminotransferase, cytoplasmic OS=Mus musculus GN=Got1 PE=1 SV=3	2	99	VGGVQSLGGTGALR				-0.00149007	1270.7	636.356	1270.7	636.357	2	41.7192	321.97	317.6	41.69	0.17	550.875
53	2	2	3.053	sp|P01869|IGH1M_MOUSE; sp|P01868|IGHG1_MOUSE	Ig gamma-1 chain C region, membrane-bound form OS=Mus musculus GN=Ighg1 PE=1 SV=2; Ig gamma-1 chain C region secreted form OS=Mus musculus GN=Ighg1 PE=1 SV=1	2	99	VNSAAFPAPIEK				0.000220135	1242.66	622.338	1242.66	622.338	2	43.2648	1610.38	1530.32	43.29	0.23	1004.28
54	2	2	11.5	sp|P01631|KV2A7_MOUSE	Ig kappa chain V-II region 26-10 OS=Mus musculus PE=1 SV=1	2	99	FSGSGSGTDFTLK				0.00111551	1302.61	652.312	1302.61	652.312	2	43.285	3118.73	961.35	43.44	0.17	712.815
55	2	2	13.24	sp|O70562|SPR2K_MOUSE; sp|O70560|SPR2I_MOUSE; sp|O70559|SPR2H_MOUSE; sp|O70558|SPR2G_MOUSE; sp|O70557|SPR2F_MOUSE; sp|O70556|SPR2E_MOUSE; sp|O70555|SPR2D_MOUSE; sp|O70554|SPR2B_MOUSE	Small proline-rich protein 2K OS=Mus musculus GN=Sprr2k PE=2 SV=1; Small proline-rich protein 2I OS=Mus musculus GN=Sprr2i PE=2 SV=1; Small proline-rich protein 2H OS=Mus musculus GN=Sprr2h PE=2 SV=1; Small proline-rich protein 2G OS=Mus musculus GN=Sprr2g PE=2 SV=1; Small proline-rich protein 2F OS=Mus musculus GN=Sprr2f PE=2 SV=1; Small proline-rich protein 2E OS=Mus musculus GN=Sprr2e PE=2 SV=…	2	99	CPEPCPPPK	Carbamidomethyl(C)@1; Carbamidomethyl(C)@5			-0.00607055	1080.47	541.241	1080.47	541.244	2	27.931	277.9	274.09	27.99	0.63	282.732

## Sheet: Expt 2 Control TAP Proteins
Supplemental Table S1E. Protein report for control TAP enrichment sample, experiment 2
One peptide hits were manually inspected (MS/MS)
N	Unused	Total	%Cov(95)	Accession
Hit #	Score	Score	Coverage	SwissProt	Name	Species	Peptides(95%)	Gene Ontology	Gene Names	Pathway	Interactions	Protein Families	Subcellular Location	Function	Disease	Tissue Specificity	Keywords
1	29.48	29.48	13.48	sp|Q8R429|AT2A1_MOUSE	Sarcoplasmic/endoplasmic reticulum calcium ATPase 1 OS=Mus musculus GN=Atp2a1 PE=1 SV=1	MOUSE	15	endoplasmic reticulum; endoplasmic reticulum membrane; endoplasmic reticulum-Golgi intermediate compartment; H zone; I band; integral component of membrane; membrane; mitochondrion; perinuclear region of cytoplasm; sarcoplasmic reticulum; sarcoplasmic reticulum membrane; ATP binding; ATPase activity; calcium ion binding; calcium-transporting ATPase activity; protein homodimerization activity; apo…	Atp2a1			Belongs to the cation transport ATPase (P-type) (TC 3.A.3) family. Type IIA subfamily.	Endoplasmic reticulum membrane; Multi-pass membrane protein. Sarcoplasmic reticulum membrane > Multi-pass membrane protein.	Key regulator of striated muscle performance by acting as the major Ca(2+) ATPase responsible for the reuptake of cytosolic Ca(2+) into the sarcoplasmic reticulum (PubMed:21697544, PubMed:22961106, PubMed:25640239, PubMed:26816378). Catalyzes the hydrolysis of ATP coupled with the translocation of calcium from the cytosol to the sarcoplasmic reticulum lumen. Contributes to calcium sequestration i…			ATP-binding; Calcium; Calcium transport; Complete proteome; Disulfide bond; Endoplasmic reticulum; Hydrolase; Ion transport; Magnesium; Membrane; Metal-binding; Nucleotide-binding; Phosphoprotein; Reference proteome; Sarcoplasmic reticulum; Transmembrane; Transmembrane helix; Transport
2	13.4	13.4	10.99	sp|P20029|GRP78_MOUSE	78 kDa glucose-regulated protein OS=Mus musculus GN=Hspa5 PE=1 SV=3	MOUSE	7	cell surface; COP9 signalosome; endoplasmic reticulum; endoplasmic reticulum chaperone complex; endoplasmic reticulum lumen; endoplasmic reticulum membrane; endoplasmic reticulum-Golgi intermediate compartment; extracellular exosome; extracellular matrix; extracellular region; focal adhesion; integral component of endoplasmic reticulum membrane; melanosome; membrane; midbody; mitochondrion; myeli…	Hspa5 (synonym: Grp78)		O75460	Belongs to the heat shock protein 70 family.	Endoplasmic reticulum lumen.; Melanosome. Cytoplasm.	Probably plays a role in facilitating the assembly of multimeric protein complexes inside the endoplasmic reticulum. Involved in the correct folding of proteins and degradation of misfolded proteins via its interaction with DNAJC10, probably to facilitate the release of DNAJC10 from its substrate (By similarity).			Acetylation; ATP-binding; Complete proteome; Cytoplasm; Direct protein sequencing; Endoplasmic reticulum; Isopeptide bond; Methylation; Nitration; Nucleotide-binding; Phosphoprotein; Reference proteome; Signal; Ubl conjugation
3	12.63	12.64	2.458	sp|Q8VHX6|FLNC_MOUSE	Filamin-C OS=Mus musculus GN=Flnc PE=1 SV=3	MOUSE	6	actin cytoskeleton; cytoplasm; cytosol; focal adhesion; plasma membrane; sarcolemma; sarcoplasm; Z disc; actin binding; actin filament binding; ankyrin binding; cytoskeletal protein binding; actin filament-based process; muscle fiber development	Flnc (synonym: Abpl, Fln2)			Belongs to the filamin family.	Cytoplasm.; Membrane > Peripheral membrane protein. Cytoplasm > Cytoskeleton. Cytoplasm > Myofibril > Sarcomere > Z line.	Muscle-specific filamin, which plays a central role in muscle cells, probably by functioning as a large actin-cross-linking protein. May be involved in reorganizing the actin cytoskeleton in response to signaling events, and may also display structural functions at the Z lines in muscle cells. Critical for normal myogenesis and for maintaining the structural integrity of the muscle fibers.			Actin-binding; Alternative splicing; Complete proteome; Cytoplasm; Cytoskeleton; Membrane; Methylation; Phosphoprotein; Reference proteome; Repeat; Ubl conjugation
4	12.22	12.3	5.819	sp|Q9WUB3|PYGM_MOUSE	Glycogen phosphorylase, muscle form OS=Mus musculus GN=Pygm PE=1 SV=3	MOUSE	6	cytoplasm; extracellular exosome; Z disc; glycogen phosphorylase activity; nucleotide binding; pyridoxal phosphate binding; glycogen catabolic process	Pygm			Belongs to the glycogen phosphorylase family.		Phosphorylase is an important allosteric enzyme in carbohydrate metabolism. Enzymes from different sources differ in their regulatory mechanisms and in their natural substrates. However, all known phosphorylases share catalytic and structural properties.			Acetylation; Allosteric enzyme; Carbohydrate metabolism; Complete proteome; Glycogen metabolism; Glycosyltransferase; Nucleotide-binding; Phosphoprotein; Pyridoxal phosphate; Reference proteome; Transferase
5	12.01	12.01	11.49	sp|P52480|KPYM_MOUSE	Pyruvate kinase PKM OS=Mus musculus GN=Pkm PE=1 SV=4	MOUSE	6	cilium; cytoplasm; cytosol; extracellular exosome; extracellular matrix; extracellular vesicle; mitochondrion; myelin sheath; nucleus; vesicle; ATP binding; cadherin binding; kinase activity; magnesium ion binding; MHC class II protein complex binding; potassium ion binding; pyruvate kinase activity; RNA binding; cellular response to insulin stimulus; glycolytic process; programmed cell death	Pkm (synonym: Pk3, Pkm2, Pykm)	Carbohydrate degradation; glycolysis; pyruvate from D-glyceraldehyde 3-phosphate: step 5/5.	P26663; P20263; P04156	Belongs to the pyruvate kinase family.	Cytoplasm.; Nucleus.	Glycolytic enzyme that catalyzes the transfer of a phosphoryl group from phosphoenolpyruvate (PEP) to ADP, generating ATP. Stimulates POU5F1-mediated transcriptional activation (By similarity).		Embryonic stem cells and embryonal carcinoma cells.	Acetylation; Allosteric enzyme; Alternative splicing; ATP-binding; Complete proteome; Cytoplasm; Direct protein sequencing; Glycolysis; Hydroxylation; Isopeptide bond; Kinase; Magnesium; Metal-binding; Methylation; Nucleotide-binding; Nucleus; Phosphoprotein; Potassium; Pyruvate; Reference proteome; Transferase; Ubl conjugation
6	11.14	11.17	9.868	sp|P07724|ALBU_MOUSE	Serum albumin OS=Mus musculus GN=Alb PE=1 SV=3	MOUSE	5	blood microparticle; cytoplasm; endoplasmic reticulum; extracellular exosome; extracellular region; extracellular space; Golgi apparatus; myelin sheath; nucleus; protein complex; chaperone binding; DNA binding; drug binding; fatty acid binding; identical protein binding; metal ion binding; oxygen binding; pyridoxal phosphate binding; toxic substance binding; cellular response to starvation; hemol…	Alb (synonym: Alb-1, Alb1)			Belongs to the ALB/AFP/VDB family.	Secreted.	Serum albumin, the main protein of plasma, has a good binding capacity for water, Ca(2+), Na(+), K(+), fatty acids, hormones, bilirubin and drugs. Its main function is the regulation of the colloidal osmotic pressure of blood. Major zinc transporter in plasma, typically binds about 80% of all plasma zinc.		Plasma.	Cleavage on pair of basic residues; Complete proteome; Copper; Direct protein sequencing; Disulfide bond; Lipid-binding; Metal-binding; Methylation; Phosphoprotein; Reference proteome; Repeat; Secreted; Signal; Zinc
8	10.75	10.84	12.91	sp|P05064|ALDOA_MOUSE	Fructose-bisphosphate aldolase A OS=Mus musculus GN=Aldoa PE=1 SV=2	MOUSE	6	actin cytoskeleton; cytosol; extracellular exosome; extracellular space; M band; membrane; myelin sheath; nucleus; protein complex; sperm fibrous sheath; Z disc; cadherin binding; cytoskeletal protein binding; fructose binding; fructose-bisphosphate aldolase activity; identical protein binding; protease binding; RNA binding; ATP biosynthetic process; fructose 1,6-bisphosphate metabolic process; f…	Aldoa (synonym: Aldo1)	Carbohydrate degradation; glycolysis; D-glyceraldehyde 3-phosphate and glycerone phosphate from D-glucose: step 4/4.		Belongs to the class I fructose-bisphosphate aldolase family.	Cytoplasm; Myofibril > Sarcomere > I band. Cytoplasm > Myofibril > Sarcomere > M line.	Plays a key role in glycolysis and gluconeogenesis. In addition, may also function as scaffolding protein (By similarity).			Acetylation; Complete proteome; Cytoplasm; Direct protein sequencing; Glycolysis; Isopeptide bond; Lyase; Phosphoprotein; Reference proteome; Schiff base; Ubl conjugation
9	9.55	11.57	7.43	sp|P63017|HSP7C_MOUSE	Heat shock cognate 71 kDa protein OS=Mus musculus GN=Hspa8 PE=1 SV=1	MOUSE	5	blood microparticle; cytoplasm; cytosol; extracellular exosome; extracellular matrix; extracellular space; focal adhesion; intracellular; intracellular ribonucleoprotein complex; late endosome; lysosomal matrix; lysosomal membrane; melanosome; membrane; myelin sheath; nucleolus; nucleus; plasma membrane; Prp19 complex; spliceosomal complex; ubiquitin ligase complex; ATP binding; ATPase activity; …	Hspa8 (synonym: Hsc70, Hsc73)		O41974; O88447	Belongs to the heat shock protein 70 family.	Cytoplasm.; Melanosome. Nucleus > Nucleolus. Cell membrane.	Molecular chaperone implicated in a wide variety of cellular processes, including protection of the proteome from stress, folding and transport of newly synthesized polypeptides, activation of proteolysis of misfolded proteins and the formation and dissociation of protein complexes. Plays a pivotal role in the protein quality control system, ensuring the correct folding of proteins, the re-foldin…		Ubiquitous.	3D-structure; Acetylation; ATP-binding; Cell membrane; Chaperone; Complete proteome; Cytoplasm; Direct protein sequencing; Isopeptide bond; Membrane; Methylation; mRNA processing; mRNA splicing; Nucleotide-binding; Nucleus; Phosphoprotein; Reference proteome; Repressor; Spliceosome; Stress response; Transcription; Transcription regulation; Ubl conjugation
10	9.35	9.39	11.84	sp|Q91VI7|RINI_MOUSE	Ribonuclease inhibitor OS=Mus musculus GN=Rnh1 PE=1 SV=1	MOUSE	5	angiogenin-PRI complex; cytosol; extracellular exosome; nucleoplasm; ribonuclease inhibitor activity; regulation of angiogenesis	Rnh1 (synonym: Rnh)				Cytoplasm.	Ribonuclease inhibitor which inhibits RNASE1, RNASE2 and ANG. May play a role in redox homeostasis (By similarity).			3D-structure; Acetylation; Complete proteome; Cytoplasm; Leucine-rich repeat; Phosphoprotein; Reference proteome; Repeat
12	8.37	8.54	14.11	sp|P16858|G3P_MOUSE	Glyceraldehyde-3-phosphate dehydrogenase OS=Mus musculus GN=Gapdh PE=1 SV=2	MOUSE	6	cytoplasm; cytosol; extracellular exosome; extracellular matrix; GAIT complex; intracellular membrane-bounded organelle; intracellular ribonucleoprotein complex; lipid particle; membrane; microtubule cytoskeleton; mitochondrion; myelin sheath; nuclear membrane; nucleus; plasma membrane; vesicle; disordered domain specific binding; enzyme binding; glyceraldehyde-3-phosphate dehydrogenase (NAD+) (p…	Gapdh (synonym: Gapd)	Carbohydrate degradation; glycolysis; pyruvate from D-glyceraldehyde 3-phosphate: step 1/5.	Q08460	Belongs to the glyceraldehyde-3-phosphate dehydrogenase family.	Cytoplasm; Cytosol. Nucleus. Cytoplasm > Cytoskeleton.	Has both glyceraldehyde-3-phosphate dehydrogenase and nitrosylase activities, thereby playing a role in glycolysis and nuclear functions, respectively. Glyceraldehyde-3-phosphate dehydrogenase is a key enzyme in glycolysis that catalyzes the first step of the pathway by converting D-glyceraldehyde 3-phosphate (G3P) into 3-phospho-D-glyceroyl phosphate. Modulates the organization and assembly of t…			Acetylation; ADP-ribosylation; Apoptosis; Complete proteome; Cytoplasm; Cytoskeleton; Direct protein sequencing; Glycolysis; Methylation; NAD; Nucleus; Oxidoreductase; Phosphoprotein; Reference proteome; S-nitrosylation; Transferase; Translation regulation; Ubl conjugation
15	6.15	6.16	9.186	sp|P07310|KCRM_MOUSE	Creatine kinase M-type OS=Mus musculus GN=Ckm PE=1 SV=1	MOUSE	4	cytoplasm; extracellular space; ATP binding; creatine kinase activity; phosphocreatine biosynthetic process; phosphocreatine metabolic process; response to heat	Ckm (synonym: Ckmm)			Belongs to the ATP:guanido phosphotransferase family.	Cytoplasm.	Reversibly catalyzes the transfer of phosphate between ATP and various phosphogens (e.g. creatine phosphate). Creatine kinase isoenzymes play a central role in energy transduction in tissues with large, fluctuating energy demands, such as skeletal muscle, heart, brain and spermatozoa.			ATP-binding; Complete proteome; Cytoplasm; Kinase; Nucleotide-binding; Phosphoprotein; Reference proteome; Transferase
16	5.77	5.87	8.753	sp|P68134|ACTS_MOUSE	Actin, alpha skeletal muscle OS=Mus musculus GN=Acta1 PE=1 SV=1	MOUSE	3	actin cytoskeleton; actin filament; blood microparticle; cell body; cytoplasm; extracellular exosome; extracellular space; filopodium; lamellipodium; protein complex; sarcomere; stress fiber; striated muscle thin filament; ATP binding; cell growth; mesenchyme migration; positive regulation of gene expression; response to extracellular stimulus; response to lithium ion; response to mechanical stim…	Acta1 (synonym: Acta)			Belongs to the actin family.	Cytoplasm; Cytoskeleton.	Actins are highly conserved proteins that are involved in various types of cell motility and are ubiquitously expressed in all eukaryotic cells.			3D-structure; Acetylation; ATP-binding; Complete proteome; Cytoplasm; Cytoskeleton; Methylation; Muscle protein; Nucleotide-binding; Oxidation; Reference proteome
18	4.94	5.15	4.487	sp|P47857|PFKAM_MOUSE	ATP-dependent 6-phosphofructokinase, muscle type OS=Mus musculus GN=Pfkm PE=1 SV=3	MOUSE	3	6-phosphofructokinase complex; apical plasma membrane; cytosol; extracellular exosome; sperm principal piece; 6-phosphofructokinase activity; ATP binding; fructose binding; identical protein binding; kinase binding; metal ion binding; phosphofructokinase activity; protein C-terminus binding; protein homodimerization activity; canonical glycolysis; fructose 6-phosphate metabolic process; glucose h…	Pfkm (synonym: Pfk-m, Pfka)	Carbohydrate degradation; glycolysis; D-glyceraldehyde 3-phosphate and glycerone phosphate from D-glucose: step 3/4.		Belongs to the phosphofructokinase type A (PFKA) family. ATP-dependent PFK group I subfamily. Eukaryotic two domain clade "E" sub-subfamily.	Cytoplasm. Cell projection; Cilium > Flagellum. Cell projection; Cilium > Flagellum.	Catalyzes the phosphorylation of D-fructose 6-phosphate to fructose 1,6-bisphosphate by ATP, the first committing step of glycolysis.		Isoform 1 is expressed in skeletal muscle (at protein level). Isoform 2 and isoform 3 are testis-specific and are detected in quiescent sperm (at protein level). They are first detected in the cytoplasm of round spermatids and subsequently in the flagellum of elongated spermatids extending into the seminiferous tubule lumen (at protein level). Isoform 2 is expressed at higher level than isoform 3…	Acetylation; Allosteric enzyme; Alternative splicing; ATP-binding; Cell projection; Cilium; Complete proteome; Cytoplasm; Direct protein sequencing; Flagellum; Glycolysis; Glycoprotein; Kinase; Magnesium; Metal-binding; Nucleotide-binding; Phosphoprotein; Reference proteome; Transferase
19	4.63	4.66	10.84	sp|P06151|LDHA_MOUSE	L-lactate dehydrogenase A chain OS=Mus musculus GN=Ldha PE=1 SV=3	MOUSE	3	cytosol; extracellular exosome; membrane; mitochondrion; nucleus; sperm fibrous sheath; cadherin binding; L-lactate dehydrogenase activity; lactate dehydrogenase activity; cellular response to extracellular stimulus; glucose catabolic process to lactate via pyruvate; lactate biosynthetic process from pyruvate	Ldha (synonym: Ldh-1, Ldh1)	Fermentation; pyruvate fermentation to lactate; (S)-lactate from pyruvate: step 1/1.	Q60668	Belongs to the LDH/MDH superfamily. LDH family.	Cytoplasm.				Acetylation; Complete proteome; Cytoplasm; Direct protein sequencing; NAD; Oxidoreductase; Phosphoprotein; Reference proteome; Ubl conjugation
20	4.39	4.41	3.55	sp|P08249|MDHM_MOUSE	Malate dehydrogenase, mitochondrial OS=Mus musculus GN=Mdh2 PE=1 SV=3	MOUSE	2	extracellular exosome; membrane; mitochondrial inner membrane; mitochondrial matrix; mitochondrion; myelin sheath; nucleus; L-malate dehydrogenase activity; malate dehydrogenase (NADP+) activity; malate dehydrogenase activity; protein homodimerization activity; protein self-association; RNA binding; aerobic respiration; carbohydrate metabolic process; internal protein amino acid acetylation; mala…	Mdh2 (synonym: Mor1)			Belongs to the LDH/MDH superfamily. MDH type 1 family.	Mitochondrion matrix.				Acetylation; Complete proteome; Direct protein sequencing; Glycoprotein; Mitochondrion; NAD; Oxidoreductase; Phosphoprotein; Reference proteome; Transit peptide; Tricarboxylic acid cycle
21	4.32	4.34	2.308	sp|Q99KI0|ACON_MOUSE	Aconitate hydratase, mitochondrial OS=Mus musculus GN=Aco2 PE=1 SV=1	MOUSE	2	mitochondrion; myelin sheath; 3 iron, 4 sulfur cluster binding; 4 iron, 4 sulfur cluster binding; aconitate hydratase activity; iron ion binding; citrate metabolic process; isocitrate metabolic process; liver development; response to isolation stress; tricarboxylic acid cycle	Aco2	Carbohydrate metabolism; tricarboxylic acid cycle; isocitrate from oxaloacetate: step 2/2.		Belongs to the aconitase/IPM isomerase family.	Mitochondrion.	Catalyzes the isomerization of citrate to isocitrate via cis-aconitate.			4Fe-4S; Acetylation; Complete proteome; Direct protein sequencing; Iron; Iron-sulfur; Lyase; Metal-binding; Mitochondrion; Phosphoprotein; Pyrrolidone carboxylic acid; Reference proteome; Transit peptide; Tricarboxylic acid cycle
22	4.24	4.26	14.23	sp|Q02105|C1QC_MOUSE	Complement C1q subcomponent subunit C OS=Mus musculus GN=C1qc PE=1 SV=2	MOUSE	7	blood microparticle; collagen trimer; extracellular exosome; extracellular space; complement activation, classical pathway; innate immune response; negative regulation of granulocyte differentiation; negative regulation of macrophage differentiation	C1qc (synonym: C1qg)				Secreted.	C1q associates with the proenzymes C1r and C1s to yield C1, the first component of the serum complement system. The collagen-like regions of C1q interact with the Ca(2+)-dependent C1r(2)C1s(2) proenzyme complex, and efficient activation of C1 takes place on interaction of the globular heads of C1q with the Fc regions of IgG or IgM antibody present in immune complexes.			Collagen; Complement pathway; Complete proteome; Disulfide bond; Hydroxylation; Immunity; Innate immunity; Reference proteome; Repeat; Secreted; Signal
23	4.15	4.16	4.804	sp|Q9D0F9|PGM1_MOUSE	Phosphoglucomutase-1 OS=Mus musculus GN=Pgm1 PE=1 SV=4	MOUSE	2	actin cytoskeleton; cytosol; extracellular exosome; magnesium ion binding; phosphoglucomutase activity; galactose catabolic process; glucose metabolic process; glycogen biosynthetic process	Pgm1 (synonym: Pgm2)			Belongs to the phosphohexose mutase family.	Cytoplasm.	This enzyme participates in both the breakdown and synthesis of glucose.			Acetylation; Carbohydrate metabolism; Complete proteome; Cytoplasm; Glucose metabolism; Isomerase; Magnesium; Metal-binding; Phosphoprotein; Reference proteome
25	3.6	3.75	1.843	sp|P21550|ENOB_MOUSE	Beta-enolase OS=Mus musculus GN=Eno3 PE=1 SV=3	MOUSE	1	cytosol; extracellular exosome; extracellular space; membrane; phosphopyruvate hydratase complex; plasma membrane; magnesium ion binding; phosphopyruvate hydratase activity; protein heterodimerization activity; protein homodimerization activity; aging; glycolytic process; response to drug; skeletal muscle tissue regeneration	Eno3 (synonym: Eno-3)	Carbohydrate degradation; glycolysis; pyruvate from D-glyceraldehyde 3-phosphate: step 4/5.		Belongs to the enolase family.	Cytoplasm.	Appears to have a function in striated muscle development and regeneration.		Brain (at protein level). The alpha/alpha homodimer is expressed in embryo and in most adult tissues. The alpha/beta heterodimer and the beta/beta homodimer are found in striated muscle, and the alpha/gamma heterodimer and the gamma/gamma homodimer in neurons. In striated muscle, the fiber-type order of ENO3 expression is IIB > IIX > IIA > I.	Acetylation; Complete proteome; Cytoplasm; Direct protein sequencing; Glycolysis; Lyase; Magnesium; Metal-binding; Phosphoprotein; Reference proteome
27	2.68	2.74	4.521	sp|Q03265|ATPA_MOUSE	ATP synthase subunit alpha, mitochondrial OS=Mus musculus GN=Atp5a1 PE=1 SV=1	MOUSE	2	COP9 signalosome; extracellular exosome; extracellular matrix; membrane; mitochondrial inner membrane; mitochondrial proton-transporting ATP synthase complex; mitochondrion; myelin sheath; plasma membrane; proton-transporting ATP synthase complex; proton-transporting ATP synthase complex, catalytic core F(1); angiostatin binding; ATP binding; MHC class I protein binding; proton-transporting ATP s…	Atp5a1			Belongs to the ATPase alpha/beta chains family.	Mitochondrion inner membrane.; Cell membrane > Peripheral membrane protein > Extracellular side.	Mitochondrial membrane ATP synthase (F(1)F(0) ATP synthase or Complex V) produces ATP from ADP in the presence of a proton gradient across the membrane which is generated by electron transport complexes of the respiratory chain. F-type ATPases consist of two structural domains, F(1) - containing the extramembraneous catalytic core, and F(0) - containing the membrane proton channel, linked togethe…			Acetylation; ATP synthesis; ATP-binding; Cell membrane; CF(1); Complete proteome; Direct protein sequencing; Glycoprotein; Hydrogen ion transport; Ion transport; Membrane; Methylation; Mitochondrion; Mitochondrion inner membrane; Nucleotide-binding; Phosphoprotein; Pyrrolidone carboxylic acid; Reference proteome; Transit peptide; Transport
28	2.18	2.26	8.077	sp|P16015|CAH3_MOUSE	Carbonic anhydrase 3 OS=Mus musculus GN=Ca3 PE=1 SV=3	MOUSE	2	cytosol; carbonate dehydratase activity; nickel cation binding; phosphatase activity; zinc ion binding; one-carbon metabolic process; response to ethanol; response to oxidative stress	Ca3 (synonym: Car3)			Belongs to the alpha-carbonic anhydrase family.	Cytoplasm.	Reversible hydration of carbon dioxide.		Expressed at lower levels in adipose tissue from animals that were either genetically obese or had experimentally induced obesity.	Acetylation; Complete proteome; Cytoplasm; Direct protein sequencing; Glutathionylation; Lyase; Metal-binding; Phosphoprotein; Reference proteome; Zinc
29	2.09	2.1	1.365	sp|Q01853|TERA_MOUSE	Transitional endoplasmic reticulum ATPase OS=Mus musculus GN=Vcp PE=1 SV=4	MOUSE	2	ATPase complex; cytosol; Derlin-1 retrotranslocation complex; endoplasmic reticulum; endoplasmic reticulum membrane; extracellular exosome; lipid particle; myelin sheath; nucleoplasm; nucleus; perinuclear region of cytoplasm; proteasome complex; protein complex; site of double-strand break; VCP-NPL4-UFD1 AAA ATPase complex; VCP-NSFL1C complex; ADP binding; ATP binding; ATPase activity; BAT3 compl…	Vcp		Q9R049; Q80UU1; Q9JI78; Q9ES54; O35987; Q9BQE4; P70362	Belongs to the AAA ATPase family.	Cytoplasm; Cytosol. Nucleus. Endoplasmic reticulum.	Necessary for the fragmentation of Golgi stacks during mitosis and for their reassembly after mitosis. Involved in the formation of the transitional endoplasmic reticulum (tER). The transfer of membranes from the endoplasmic reticulum to the Golgi apparatus occurs via 50-70 nm transition vesicles which derive from part-rough, part-smooth transitional elements of the endoplasmic reticulum (tER). V…			3D-structure; Acetylation; ATP-binding; Autophagy; Complete proteome; Cytoplasm; Direct protein sequencing; DNA damage; DNA repair; Endoplasmic reticulum; Hydrolase; Lipid-binding; Methylation; Nucleotide-binding; Nucleus; Phosphoprotein; Reference proteome; Transport; Ubl conjugation; Ubl conjugation pathway
30	2.06	2.07	4.348	sp|P17751|TPIS_MOUSE	Triosephosphate isomerase OS=Mus musculus GN=Tpi1 PE=1 SV=4	MOUSE	1	cytosol; extracellular exosome; extracellular space; nucleus; isomerase activity; triose-phosphate isomerase activity; ubiquitin protein ligase binding; gluconeogenesis; glucose metabolic process; glyceraldehyde-3-phosphate biosynthetic process; glyceraldehyde-3-phosphate metabolic process; glycerol catabolic process; glycolytic process; multicellular organism development; pentose-phosphate shunt	Tpi1 (synonym: Tpi)	Carbohydrate biosynthesis; gluconeogenesis.; Carbohydrate degradation; glycolysis; D-glyceraldehyde 3-phosphate from glycerone phosphate: step 1/1.		Belongs to the triosephosphate isomerase family.					Acetylation; Complete proteome; Direct protein sequencing; Gluconeogenesis; Glycolysis; Isomerase; Isopeptide bond; Methylation; Nitration; Pentose shunt; Phosphoprotein; Reference proteome; Ubl conjugation
31	2.03	2.11	1.772	sp|Q91ZJ5|UGPA_MOUSE	UTP--glucose-1-phosphate uridylyltransferase OS=Mus musculus GN=Ugp2 PE=1 SV=3	MOUSE	2	cytoplasm; extracellular exosome; nucleus; glucose binding; identical protein binding; metal ion binding; pyrimidine ribonucleotide binding; UTP:glucose-1-phosphate uridylyltransferase activity; glucose 1-phosphate metabolic process; glycogen metabolic process; UDP-glucose metabolic process	Ugp2			Belongs to the UDPGP type 1 family.	Cytoplasm.	Plays a central role as a glucosyl donor in cellular metabolic pathways.			Acetylation; Alternative splicing; Complete proteome; Cytoplasm; Magnesium; Metal-binding; Nucleotidyltransferase; Phosphoprotein; Reference proteome; Transferase
32	2.02	2.02	2.376	sp|P62631|EF1A2_MOUSE	Elongation factor 1-alpha 2 OS=Mus musculus GN=Eef1a2 PE=1 SV=1	MOUSE	1	cytoplasm; eukaryotic translation elongation factor 1 complex; myelin sheath; neuronal cell body; nucleus; GTP binding; GTPase activity; protein kinase binding; translation elongation factor activity; positive regulation of apoptotic process; positive regulation of lipid kinase activity; response to electrical stimulus; response to inorganic substance; translational elongation	Eef1a2 (synonym: Eef1al, Stn)			Belongs to the TRAFAC class translation factor GTPase superfamily. Classic translation factor GTPase family. EF-Tu/EF-1A subfamily.	Nucleus.	This protein promotes the GTP-dependent binding of aminoacyl-tRNA to the A-site of ribosomes during protein biosynthesis.		Found in a wide range of tissues.	Acetylation; Complete proteome; Direct protein sequencing; Elongation factor; GTP-binding; Methylation; Nucleotide-binding; Nucleus; Phosphoprotein; Protein biosynthesis; Reference proteome
33	2	2	0.9978	sp|Q8R0Y6|AL1L1_MOUSE	Cytosolic 10-formyltetrahydrofolate dehydrogenase OS=Mus musculus GN=Aldh1l1 PE=1 SV=1	MOUSE	1	cytosol; extracellular exosome; mitochondrion; aldehyde dehydrogenase (NAD) activity; formyltetrahydrofolate dehydrogenase activity; hydroxymethyl-, formyl- and related transferase activity; 10-formyltetrahydrofolate catabolic process; biosynthetic process; one-carbon metabolic process	Aldh1l1 (synonym: Fthfd)			In the N-terminal section; belongs to the GART family.; In the C-terminal section; belongs to the aldehyde dehydrogenase family. ALDH1L subfamily.	Cytoplasm.				Complete proteome; Cytoplasm; NADP; One-carbon metabolism; Oxidoreductase; Phosphopantetheine; Phosphoprotein; Reference proteome
34	2	2	2.018	sp|Q9EST1|GSDMA_MOUSE	Gasdermin-A OS=Mus musculus GN=Gsdma PE=2 SV=1	MOUSE	1	cytoplasm; cytosol; perinuclear region of cytoplasm; plasma membrane; apoptotic process	Gsdma (synonym: Gsdm, Gsdm1, Gsdma1)			Belongs to the gasdermin family.	Cytoplasm; Perinuclear region. Cytoplasm > Cytosol. Cell membrane.	May promote pyroptosis. Upon cleavage in vitro of genetically engineered GSDMA, the released N-terminal moiety binds to some types of lipids, such as possibly phosphatidylinositol (4,5)-bisphosphate. Homooligomerizes within the membrane and forms pores of 10 -15 nanometers (nm) of inner diameter, triggering cell death. Also binds to bacterial and mitochondrial lipids, including cardiolipin, and e…		Expressed predominantly in the gastrointestinal (GI) tract and in the skin at a lower level. In the GI tract, the expression is highly restricted to the esophagus and forestomach.	Cell membrane; Complete proteome; Cytoplasm; Disulfide bond; Membrane; Necrosis; Reference proteome
35	2	2	1.18	sp|Q8BMS1|ECHA_MOUSE	Trifunctional enzyme subunit alpha, mitochondrial OS=Mus musculus GN=Hadha PE=1 SV=1	MOUSE	1	extracellular matrix; mitochondrial fatty acid beta-oxidation multienzyme complex; mitochondrial inner membrane; mitochondrial nucleoid; mitochondrion; acetyl-CoA C-acyltransferase activity; enoyl-CoA hydratase activity; fatty-acyl-CoA binding; long-chain-3-hydroxyacyl-CoA dehydrogenase activity; long-chain-enoyl-CoA hydratase activity; NAD binding; protein complex binding; fatty acid beta-oxidat…	Hadha	Lipid metabolism; fatty acid beta-oxidation.		In the N-terminal section; belongs to the enoyl-CoA hydratase/isomerase family.; In the central section; belongs to the 3-hydroxyacyl-CoA dehydrogenase family.	Mitochondrion matrix.	Bifunctional subunit.			Acetylation; Complete proteome; Fatty acid metabolism; Lipid metabolism; Lyase; Methylation; Mitochondrion; Multifunctional enzyme; NAD; Oxidoreductase; Phosphoprotein; Reference proteome; Transit peptide
36	2	2	4.49	sp|P98086|C1QA_MOUSE	Complement C1q subcomponent subunit A OS=Mus musculus GN=C1qa PE=1 SV=2	MOUSE	2	collagen trimer; extracellular exosome; extracellular space; complement activation, classical pathway; innate immune response; response to iron ion	C1qa		Q9H461		Secreted.	C1q associates with the proenzymes C1r and C1s to yield C1, the first component of the serum complement system. The collagen-like regions of C1q interact with the Ca(2+)-dependent C1r(2)C1s(2) proenzyme complex, and efficient activation of C1 takes place on interaction of the globular heads of C1q with the Fc regions of IgG or IgM antibody present in immune complexes.			Collagen; Complement pathway; Complete proteome; Disulfide bond; Glycoprotein; Hydroxylation; Immunity; Innate immunity; Reference proteome; Repeat; Secreted; Signal
37	2	2	4.286	sp|P97447|FHL1_MOUSE	Four and a half LIM domains protein 1 OS=Mus musculus GN=Fhl1 PE=1 SV=3	MOUSE	1	cytoplasm; cytosol; focal adhesion; nucleus; plasma membrane; ion channel binding; zinc ion binding; cell differentiation; multicellular organism development; negative regulation of cell growth; negative regulation of G1/S transition of mitotic cell cycle; negative regulation of G2/M transition of mitotic cell cycle; positive regulation of potassium ion transport; regulation of membrane depolariz…	Fhl1				Cytoplasm. Nucleus.	May have an involvement in muscle development or hypertrophy. Isoform 2 binds to RBP-J and plays a negative regulatory role in the RBP-J-mediated transcription in mammalian systems.		Isoform 1 seems to be most abundant in each tissue and isoform 2 much less abundant. Isoform 1 is highly expressed in skeletal muscle and lung, and to a lesser extent in heart, brain and kidney. Isoform 2 was found in brain, lung kidney and genital organs.	3D-structure; Acetylation; Alternative splicing; Complete proteome; Cytoplasm; Developmental protein; Differentiation; Isopeptide bond; LIM domain; Metal-binding; Nucleus; Reference proteome; Repeat; Ubl conjugation; Zinc; Zinc-finger
38	2	2	3.053	sp|P01869|IGH1M_MOUSE	Ig gamma-1 chain C region, membrane-bound form OS=Mus musculus GN=Ighg1 PE=1 SV=2	MOUSE	1	blood microparticle; external side of plasma membrane; extracellular space; immunoglobulin complex, circulating; integral component of membrane; antigen binding; immunoglobulin receptor binding; antibacterial humoral response; antibody-dependent cellular cytotoxicity; B cell receptor signaling pathway; complement activation, classical pathway; defense response to bacterium; humoral immune respons…	Ighg1 (synonym: Igh-4)				Cell membrane; Single-pass membrane protein.				3D-structure; Alternative splicing; Cell membrane; Complete proteome; Disulfide bond; Glycoprotein; Immunoglobulin C region; Immunoglobulin domain; Membrane; Reference proteome; Transmembrane; Transmembrane helix
39	2	2	11.5	sp|P01631|KV2A7_MOUSE	Ig kappa chain V-II region 26-10 OS=Mus musculus PE=1 SV=1	MOUSE	1	antigen binding									3D-structure; Complete proteome; Direct protein sequencing; Disulfide bond; Hybridoma; Immunoglobulin domain; Immunoglobulin V region; Monoclonal antibody; Reference proteome

## Sheet: Expt 2 ATF4 TAP Proteins
Supplemental Table S1F. Protein report for ATF4 bZIP TAP enrichment sample, experiment 2
One peptide hits were manually inspected (MS/MS)
Yellow highlights proteins that are specific to the ATF4 bZIP TAP enrichment sample
N	Unused	Total	%Cov(95)	Accession
Hit #	Score	Score	Coverage	SwissProt	Name	Species	Peptides(95%)	Gene Ontology	Gene Names	Pathway	Interactions	Protein Families	Subcellular Location	Function	Disease	Tissue Specificity	Keywords
1	36.47	36.47	19.42	sp|Q8R429|AT2A1_MOUSE	Sarcoplasmic/endoplasmic reticulum calcium ATPase 1 OS=Mus musculus GN=Atp2a1 PE=1 SV=1	MOUSE	21	endoplasmic reticulum; endoplasmic reticulum membrane; endoplasmic reticulum-Golgi intermediate compartment; H zone; I band; integral component of membrane; membrane; mitochondrion; perinuclear region of cytoplasm; sarcoplasmic reticulum; sarcoplasmic reticulum membrane; ATP binding; ATPase activity; calcium ion binding; calcium-transporting ATPase activity; protein homodimerization activity; apo…	Atp2a1			Belongs to the cation transport ATPase (P-type) (TC 3.A.3) family. Type IIA subfamily.	Endoplasmic reticulum membrane; Multi-pass membrane protein. Sarcoplasmic reticulum membrane > Multi-pass membrane protein.	Key regulator of striated muscle performance by acting as the major Ca(2+) ATPase responsible for the reuptake of cytosolic Ca(2+) into the sarcoplasmic reticulum (PubMed:21697544, PubMed:22961106, PubMed:25640239, PubMed:26816378). Catalyzes the hydrolysis of ATP coupled with the translocation of calcium from the cytosol to the sarcoplasmic reticulum lumen. Contributes to calcium sequestration i…			ATP-binding; Calcium; Calcium transport; Complete proteome; Disulfide bond; Endoplasmic reticulum; Hydrolase; Ion transport; Magnesium; Membrane; Metal-binding; Nucleotide-binding; Phosphoprotein; Reference proteome; Sarcoplasmic reticulum; Transmembrane; Transmembrane helix; Transport
2	28.33	28.33	26.78	sp|P63017|HSP7C_MOUSE	Heat shock cognate 71 kDa protein OS=Mus musculus GN=Hspa8 PE=1 SV=1	MOUSE	16	blood microparticle; cytoplasm; cytosol; extracellular exosome; extracellular matrix; extracellular space; focal adhesion; intracellular; intracellular ribonucleoprotein complex; late endosome; lysosomal matrix; lysosomal membrane; melanosome; membrane; myelin sheath; nucleolus; nucleus; plasma membrane; Prp19 complex; spliceosomal complex; ubiquitin ligase complex; ATP binding; ATPase activity; …	Hspa8 (synonym: Hsc70, Hsc73)		O41974; O88447	Belongs to the heat shock protein 70 family.	Cytoplasm.; Melanosome. Nucleus > Nucleolus. Cell membrane.	Molecular chaperone implicated in a wide variety of cellular processes, including protection of the proteome from stress, folding and transport of newly synthesized polypeptides, activation of proteolysis of misfolded proteins and the formation and dissociation of protein complexes. Plays a pivotal role in the protein quality control system, ensuring the correct folding of proteins, the re-foldin…		Ubiquitous.	3D-structure; Acetylation; ATP-binding; Cell membrane; Chaperone; Complete proteome; Cytoplasm; Direct protein sequencing; Isopeptide bond; Membrane; Methylation; mRNA processing; mRNA splicing; Nucleotide-binding; Nucleus; Phosphoprotein; Reference proteome; Repressor; Spliceosome; Stress response; Transcription; Transcription regulation; Ubl conjugation
4	16.88	16.94	20.05	sp|P05064|ALDOA_MOUSE	Fructose-bisphosphate aldolase A OS=Mus musculus GN=Aldoa PE=1 SV=2	MOUSE	11	actin cytoskeleton; cytosol; extracellular exosome; extracellular space; M band; membrane; myelin sheath; nucleus; protein complex; sperm fibrous sheath; Z disc; cadherin binding; cytoskeletal protein binding; fructose binding; fructose-bisphosphate aldolase activity; identical protein binding; protease binding; RNA binding; ATP biosynthetic process; fructose 1,6-bisphosphate metabolic process; f…	Aldoa (synonym: Aldo1)	Carbohydrate degradation; glycolysis; D-glyceraldehyde 3-phosphate and glycerone phosphate from D-glucose: step 4/4.		Belongs to the class I fructose-bisphosphate aldolase family.	Cytoplasm; Myofibril > Sarcomere > I band. Cytoplasm > Myofibril > Sarcomere > M line.	Plays a key role in glycolysis and gluconeogenesis. In addition, may also function as scaffolding protein (By similarity).			Acetylation; Complete proteome; Cytoplasm; Direct protein sequencing; Glycolysis; Isopeptide bond; Lyase; Phosphoprotein; Reference proteome; Schiff base; Ubl conjugation
6	15.46	15.51	9.62	sp|Q9WUB3|PYGM_MOUSE	Glycogen phosphorylase, muscle form OS=Mus musculus GN=Pygm PE=1 SV=3	MOUSE	8	cytoplasm; extracellular exosome; Z disc; glycogen phosphorylase activity; nucleotide binding; pyridoxal phosphate binding; glycogen catabolic process	Pygm			Belongs to the glycogen phosphorylase family.		Phosphorylase is an important allosteric enzyme in carbohydrate metabolism. Enzymes from different sources differ in their regulatory mechanisms and in their natural substrates. However, all known phosphorylases share catalytic and structural properties.			Acetylation; Allosteric enzyme; Carbohydrate metabolism; Complete proteome; Glycogen metabolism; Glycosyltransferase; Nucleotide-binding; Phosphoprotein; Pyridoxal phosphate; Reference proteome; Transferase
7	14.25	14.26	22.97	sp|P28033|CEBPB_MOUSE	CCAAT/enhancer-binding protein beta OS=Mus musculus GN=Cebpb PE=1 SV=1	MOUSE	7	CHOP-C/EBP complex; condensed chromosome, centromeric region; cytoplasm; nuclear chromatin; nuclear matrix; nucleoplasm; nucleus; chromatin binding; DNA binding; glucocorticoid receptor binding; histone acetyltransferase binding; histone deacetylase binding; kinase binding; protein heterodimerization activity; protein homodimerization activity; RNA polymerase II core promoter proximal region sequ…	Cebpb		Q99PV5	Belongs to the bZIP family. C/EBP subfamily.	Nucleus.; Cytoplasm.	Important transcription factor regulating the expression of genes involved in immune and inflammatory responses (PubMed:16585579, PubMed:17911624, PubMed:18486321, PubMed:20111005). Plays also a significant role in adipogenesis, as well as in the gluconeogenic pathway, liver regeneration, and hematopoiesis (PubMed:9727068, PubMed:10635333, PubMed:17301242, PubMed:17601773, PubMed:19478079, PubMed…		Abundantly expressed in myoblasts. Enriched in brown adipose tissue (BAT) versus white adipose tissue (WAT). Expressed in hepatocytes (at protein level). Expressed in T lymphocytes (PubMed:16585579). The expression in granulosa cells of antral follicles is induced by luteinizing hormone (PubMed:9303532). Expressed in chondrocytes and osteoblasts (at protein level) (PubMed:19440205).	3D-structure; Acetylation; Activator; Alternative initiation; Complete proteome; Cytoplasm; Differentiation; DNA-binding; Glycoprotein; Isopeptide bond; Methylation; Nucleus; Phosphoprotein; Reference proteome; Transcription; Transcription regulation; Ubl conjugation
8	13.39	13.4	14.14	sp|P38647|GRP75_MOUSE	Stress-70 protein, mitochondrial OS=Mus musculus GN=Hspa9 PE=1 SV=3	MOUSE	8	cytoplasm; extracellular exosome; extracellular matrix; focal adhesion; mitochondrial matrix; mitochondrial nucleoid; mitochondrion; myelin sheath; nucleolus; ATP binding; enzyme binding; RNA binding; ubiquitin protein ligase binding; unfolded protein binding; erythrocyte differentiation; negative regulation of erythrocyte differentiation; negative regulation of hematopoietic stem cell differenti…	Hspa9 (synonym: Grp75, Hsp74, Hspa9a)			Belongs to the heat shock protein 70 family.	Mitochondrion.; Nucleus > Nucleolus.	Chaperone protein which is implicated in the control of cell proliferation and cellular aging. Plays a role in the erythropoiesis process.		Found in all the cell types examined.	Acetylation; ATP-binding; Chaperone; Complete proteome; Direct protein sequencing; Methylation; Mitochondrion; Nucleotide-binding; Nucleus; Phosphoprotein; Reference proteome; Transit peptide
9	12.45	12.45	12.86	sp|P07310|KCRM_MOUSE	Creatine kinase M-type OS=Mus musculus GN=Ckm PE=1 SV=1	MOUSE	8	cytoplasm; extracellular space; ATP binding; creatine kinase activity; phosphocreatine biosynthetic process; phosphocreatine metabolic process; response to heat	Ckm (synonym: Ckmm)			Belongs to the ATP:guanido phosphotransferase family.	Cytoplasm.	Reversibly catalyzes the transfer of phosphate between ATP and various phosphogens (e.g. creatine phosphate). Creatine kinase isoenzymes play a central role in energy transduction in tissues with large, fluctuating energy demands, such as skeletal muscle, heart, brain and spermatozoa.			ATP-binding; Complete proteome; Cytoplasm; Kinase; Nucleotide-binding; Phosphoprotein; Reference proteome; Transferase
10	11.92	11.95	29.67	sp|Q02105|C1QC_MOUSE	Complement C1q subcomponent subunit C OS=Mus musculus GN=C1qc PE=1 SV=2	MOUSE	11	blood microparticle; collagen trimer; extracellular exosome; extracellular space; complement activation, classical pathway; innate immune response; negative regulation of granulocyte differentiation; negative regulation of macrophage differentiation	C1qc (synonym: C1qg)				Secreted.	C1q associates with the proenzymes C1r and C1s to yield C1, the first component of the serum complement system. The collagen-like regions of C1q interact with the Ca(2+)-dependent C1r(2)C1s(2) proenzyme complex, and efficient activation of C1 takes place on interaction of the globular heads of C1q with the Fc regions of IgG or IgM antibody present in immune complexes.			Collagen; Complement pathway; Complete proteome; Disulfide bond; Hydroxylation; Immunity; Innate immunity; Reference proteome; Repeat; Secreted; Signal
11	11.42	11.53	13.18	sp|P52480|KPYM_MOUSE	Pyruvate kinase PKM OS=Mus musculus GN=Pkm PE=1 SV=4	MOUSE	6	cilium; cytoplasm; cytosol; extracellular exosome; extracellular matrix; extracellular vesicle; mitochondrion; myelin sheath; nucleus; vesicle; ATP binding; cadherin binding; kinase activity; magnesium ion binding; MHC class II protein complex binding; potassium ion binding; pyruvate kinase activity; RNA binding; cellular response to insulin stimulus; glycolytic process; programmed cell death	Pkm (synonym: Pk3, Pkm2, Pykm)	Carbohydrate degradation; glycolysis; pyruvate from D-glyceraldehyde 3-phosphate: step 5/5.	P26663; P20263; P04156	Belongs to the pyruvate kinase family.	Cytoplasm.; Nucleus.	Glycolytic enzyme that catalyzes the transfer of a phosphoryl group from phosphoenolpyruvate (PEP) to ADP, generating ATP. Stimulates POU5F1-mediated transcriptional activation (By similarity).		Embryonic stem cells and embryonal carcinoma cells.	Acetylation; Allosteric enzyme; Alternative splicing; ATP-binding; Complete proteome; Cytoplasm; Direct protein sequencing; Glycolysis; Hydroxylation; Isopeptide bond; Kinase; Magnesium; Metal-binding; Methylation; Nucleotide-binding; Nucleus; Phosphoprotein; Potassium; Pyruvate; Reference proteome; Transferase; Ubl conjugation
12	11.36	11.42	10.13	sp|P47857|PFKAM_MOUSE	ATP-dependent 6-phosphofructokinase, muscle type OS=Mus musculus GN=Pfkm PE=1 SV=3	MOUSE	7	6-phosphofructokinase complex; apical plasma membrane; cytosol; extracellular exosome; sperm principal piece; 6-phosphofructokinase activity; ATP binding; fructose binding; identical protein binding; kinase binding; metal ion binding; phosphofructokinase activity; protein C-terminus binding; protein homodimerization activity; canonical glycolysis; fructose 6-phosphate metabolic process; glucose h…	Pfkm (synonym: Pfk-m, Pfka)	Carbohydrate degradation; glycolysis; D-glyceraldehyde 3-phosphate and glycerone phosphate from D-glucose: step 3/4.		Belongs to the phosphofructokinase type A (PFKA) family. ATP-dependent PFK group I subfamily. Eukaryotic two domain clade "E" sub-subfamily.	Cytoplasm. Cell projection; Cilium > Flagellum. Cell projection; Cilium > Flagellum.	Catalyzes the phosphorylation of D-fructose 6-phosphate to fructose 1,6-bisphosphate by ATP, the first committing step of glycolysis.		Isoform 1 is expressed in skeletal muscle (at protein level). Isoform 2 and isoform 3 are testis-specific and are detected in quiescent sperm (at protein level). They are first detected in the cytoplasm of round spermatids and subsequently in the flagellum of elongated spermatids extending into the seminiferous tubule lumen (at protein level). Isoform 2 is expressed at higher level than isoform 3…	Acetylation; Allosteric enzyme; Alternative splicing; ATP-binding; Cell projection; Cilium; Complete proteome; Cytoplasm; Direct protein sequencing; Flagellum; Glycolysis; Glycoprotein; Kinase; Magnesium; Metal-binding; Nucleotide-binding; Phosphoprotein; Reference proteome; Transferase
13	10.74	10.82	8.596	sp|Q06507|ATF4_MOUSE	Cyclic AMP-dependent transcription factor ATF-4 OS=Mus musculus GN=Atf4 PE=1 SV=2	MOUSE	9	ATF1-ATF4 transcription factor complex; ATF4-CREB1 transcription factor complex; CHOP-ATF4 complex; cytoplasm; dendrite membrane; Lewy body core; microtubule organizing center; neuron projection; nuclear periphery; nucleus; transcription factor complex; core promoter sequence-specific DNA binding; DNA binding; leucine zipper domain binding; protein C-terminus binding; protein heterodimerization a…	Atf4		O54784; Q8K4K2	Belongs to the bZIP family.	Cytoplasm.; Cell membrane. Nucleus. Cytoplasm > Cytoskeleton > Microtubule organizing center > Centrosome.	Transcriptional activator. Binds the cAMP response element (CRE) (consensus: 5'-GTGACGT[AC][AG]-3'), a sequence present in many viral and cellular promoters. Binds to asymmetric CRE's as a heterodimer and to palindromic CRE's as a homodimer. Cooperates with FOXO1 in osteoblasts to regulate glucose homeostasis through suppression of beta-cell production and decrease in insulin production. Regulate…			Activator; Biological rhythms; Cell membrane; Complete proteome; Cytoplasm; Cytoskeleton; DNA-binding; Membrane; Nucleus; Phosphoprotein; Reference proteome; Transcription; Transcription regulation; Ubl conjugation
14	10.21	10.23	11.84	sp|Q91VI7|RINI_MOUSE	Ribonuclease inhibitor OS=Mus musculus GN=Rnh1 PE=1 SV=1	MOUSE	5	angiogenin-PRI complex; cytosol; extracellular exosome; nucleoplasm; ribonuclease inhibitor activity; regulation of angiogenesis	Rnh1 (synonym: Rnh)				Cytoplasm.	Ribonuclease inhibitor which inhibits RNASE1, RNASE2 and ANG. May play a role in redox homeostasis (By similarity).			3D-structure; Acetylation; Complete proteome; Cytoplasm; Leucine-rich repeat; Phosphoprotein; Reference proteome; Repeat
15	10.06	10.06	16.52	sp|P16858|G3P_MOUSE	Glyceraldehyde-3-phosphate dehydrogenase OS=Mus musculus GN=Gapdh PE=1 SV=2	MOUSE	8	cytoplasm; cytosol; extracellular exosome; extracellular matrix; GAIT complex; intracellular membrane-bounded organelle; intracellular ribonucleoprotein complex; lipid particle; membrane; microtubule cytoskeleton; mitochondrion; myelin sheath; nuclear membrane; nucleus; plasma membrane; vesicle; disordered domain specific binding; enzyme binding; glyceraldehyde-3-phosphate dehydrogenase (NAD+) (p…	Gapdh (synonym: Gapd)	Carbohydrate degradation; glycolysis; pyruvate from D-glyceraldehyde 3-phosphate: step 1/5.	Q08460	Belongs to the glyceraldehyde-3-phosphate dehydrogenase family.	Cytoplasm; Cytosol. Nucleus. Cytoplasm > Cytoskeleton.	Has both glyceraldehyde-3-phosphate dehydrogenase and nitrosylase activities, thereby playing a role in glycolysis and nuclear functions, respectively. Glyceraldehyde-3-phosphate dehydrogenase is a key enzyme in glycolysis that catalyzes the first step of the pathway by converting D-glyceraldehyde 3-phosphate (G3P) into 3-phospho-D-glyceroyl phosphate. Modulates the organization and assembly of t…			Acetylation; ADP-ribosylation; Apoptosis; Complete proteome; Cytoplasm; Cytoskeleton; Direct protein sequencing; Glycolysis; Methylation; NAD; Nucleus; Oxidoreductase; Phosphoprotein; Reference proteome; S-nitrosylation; Transferase; Translation regulation; Ubl conjugation
17	10	10	22.92	sp|Q9CWF2|TBB2B_MOUSE	Tubulin beta-2B chain OS=Mus musculus GN=Tubb2b PE=1 SV=1	MOUSE	6	cytoplasm; microtubule; microtubule cytoskeleton; nucleus; GTP binding; GTPase activity; protein heterodimerization activity; structural constituent of cytoskeleton; microtubule-based process; neuron migration; positive regulation of axon guidance	Tubb2b			Belongs to the tubulin family.	Cytoplasm; Cytoskeleton.	Tubulin is the major constituent of microtubules. It binds two moles of GTP, one at an exchangeable site on the beta chain and one at a non-exchangeable site on the alpha chain. Plays a critical role in proper axon guidance in both central and peripheral axon tracts. Implicated in neuronal migration.		Strong expression is detected in the developing cortex and peripheral nervous system, as well as in the adult cerebellum, hippocampus and olfactory bulb.	Acetylation; Complete proteome; Cytoplasm; Cytoskeleton; Direct protein sequencing; GTP-binding; Isopeptide bond; Methylation; Microtubule; Neurogenesis; Nucleotide-binding; Phosphoprotein; Reference proteome; Ubl conjugation
19	8.72	8.77	13.55	sp|P06151|LDHA_MOUSE	L-lactate dehydrogenase A chain OS=Mus musculus GN=Ldha PE=1 SV=3	MOUSE	4	cytosol; extracellular exosome; membrane; mitochondrion; nucleus; sperm fibrous sheath; cadherin binding; L-lactate dehydrogenase activity; lactate dehydrogenase activity; cellular response to extracellular stimulus; glucose catabolic process to lactate via pyruvate; lactate biosynthetic process from pyruvate	Ldha (synonym: Ldh-1, Ldh1)	Fermentation; pyruvate fermentation to lactate; (S)-lactate from pyruvate: step 1/1.	Q60668	Belongs to the LDH/MDH superfamily. LDH family.	Cytoplasm.				Acetylation; Complete proteome; Cytoplasm; Direct protein sequencing; NAD; Oxidoreductase; Phosphoprotein; Reference proteome; Ubl conjugation
21	8.11	8.22	13.54	sp|A2AMM0|MURC_MOUSE	Muscle-related coiled-coil protein OS=Mus musculus GN=Murc PE=1 SV=1	MOUSE	5	cytoplasm; Z disc; GTPase activator activity; cardiac myofibril assembly; muscle organ development; positive regulation of transcription from RNA polymerase II promoter; regulation of gene expression; regulation of Rho protein signal transduction; Rho protein signal transduction; transcription, DNA-templated	Murc			Belongs to the PTRF/SDPR family.	Cytoplasm; Myofibril > Sarcomere. Cytoplasm.	Induces RHOA activation and activates NPPA transcription and myofibrillar organization through the Rho/ROCK signaling pathway.		Abundantly expressed in heart and skeletal muscle with weaker expression in aorta and lung. In heart, expressed in cardiomyocytes and vascular smooth muscle cells but not in other surrounding cells including vascular endothelial cells.	Activator; Coiled coil; Complete proteome; Cytoplasm; Developmental protein; Differentiation; Myogenesis; Phosphoprotein; Reference proteome; Transcription; Transcription regulation
22	8.06	8.18	1.504	sp|Q8VHX6|FLNC_MOUSE	Filamin-C OS=Mus musculus GN=Flnc PE=1 SV=3	MOUSE	4	actin cytoskeleton; cytoplasm; cytosol; focal adhesion; plasma membrane; sarcolemma; sarcoplasm; Z disc; actin binding; actin filament binding; ankyrin binding; cytoskeletal protein binding; actin filament-based process; muscle fiber development	Flnc (synonym: Abpl, Fln2)			Belongs to the filamin family.	Cytoplasm.; Membrane > Peripheral membrane protein. Cytoplasm > Cytoskeleton. Cytoplasm > Myofibril > Sarcomere > Z line.	Muscle-specific filamin, which plays a central role in muscle cells, probably by functioning as a large actin-cross-linking protein. May be involved in reorganizing the actin cytoskeleton in response to signaling events, and may also display structural functions at the Z lines in muscle cells. Critical for normal myogenesis and for maintaining the structural integrity of the muscle fibers.			Actin-binding; Alternative splicing; Complete proteome; Cytoplasm; Cytoskeleton; Membrane; Methylation; Phosphoprotein; Reference proteome; Repeat; Ubl conjugation
23	8	8	21.6	sp|P63260|ACTG_MOUSE	Actin, cytoplasmic 2 OS=Mus musculus GN=Actg1 PE=1 SV=1	MOUSE	6	actin cytoskeleton; blood microparticle; costamere; cytosol; dense body; extracellular exosome; extracellular matrix; extracellular space; filamentous actin; focal adhesion; membrane; myelin sheath; myofibril; nucleus; plasma membrane; ATP binding; identical protein binding; structural constituent of cytoskeleton; ubiquitin protein ligase binding; membrane organization; platelet aggregation; resp…	Actg1 (synonym: Actg)		Q08460	Belongs to the actin family.	Cytoplasm; Cytoskeleton.	Actins are highly conserved proteins that are involved in various types of cell motility and are ubiquitously expressed in all eukaryotic cells.			Acetylation; ATP-binding; Complete proteome; Cytoplasm; Cytoskeleton; Direct protein sequencing; Methylation; Nucleotide-binding; Oxidation; Reference proteome
24	8	8	15.81	sp|P14106|C1QB_MOUSE	Complement C1q subcomponent subunit B OS=Mus musculus GN=C1qb PE=1 SV=2	MOUSE	8	blood microparticle; collagen trimer; extracellular exosome; extracellular space; protein homodimerization activity; complement activation, classical pathway; innate immune response; inner ear development	C1qb				Secreted.	C1q associates with the proenzymes C1r and C1s to yield C1, the first component of the serum complement system. The collagen-like regions of C1q interact with the Ca(2+)-dependent C1r(2)C1s(2) proenzyme complex, and efficient activation of C1 takes place on interaction of the globular heads of C1q with the Fc regions of IgG or IgM antibody present in immune complexes.		Highest expression in thioglycolate-activated peritoneal macrophages. Also found in spleen, thymus and heart. Very weak expression liver, kidney, lung and intestine.	Collagen; Complement pathway; Complete proteome; Disulfide bond; Glycoprotein; Hydroxylation; Immunity; Innate immunity; Pyrrolidone carboxylic acid; Reference proteome; Repeat; Secreted; Signal
25	7.86	8.03	12.01	sp|P07724|ALBU_MOUSE	Serum albumin OS=Mus musculus GN=Alb PE=1 SV=3	MOUSE	4	blood microparticle; cytoplasm; endoplasmic reticulum; extracellular exosome; extracellular region; extracellular space; Golgi apparatus; myelin sheath; nucleus; protein complex; chaperone binding; DNA binding; drug binding; fatty acid binding; identical protein binding; metal ion binding; oxygen binding; pyridoxal phosphate binding; toxic substance binding; cellular response to starvation; hemol…	Alb (synonym: Alb-1, Alb1)			Belongs to the ALB/AFP/VDB family.	Secreted.	Serum albumin, the main protein of plasma, has a good binding capacity for water, Ca(2+), Na(+), K(+), fatty acids, hormones, bilirubin and drugs. Its main function is the regulation of the colloidal osmotic pressure of blood. Major zinc transporter in plasma, typically binds about 80% of all plasma zinc.		Plasma.	Cleavage on pair of basic residues; Complete proteome; Copper; Direct protein sequencing; Disulfide bond; Lipid-binding; Metal-binding; Methylation; Phosphoprotein; Reference proteome; Repeat; Secreted; Signal; Zinc
26	7.6	8.04	11.34	sp|P56480|ATPB_MOUSE	ATP synthase subunit beta, mitochondrial OS=Mus musculus GN=Atp5b PE=1 SV=2	MOUSE	5	cell surface; extracellular exosome; extracellular matrix; membrane; mitochondrial inner membrane; mitochondrial membrane; mitochondrial nucleoid; mitochondrial proton-transporting ATP synthase complex; mitochondrion; myelin sheath; nucleus; plasma membrane; proton-transporting ATP synthase complex; proton-transporting ATP synthase complex, catalytic core F(1); angiostatin binding; ATP binding; M…	Atp5b			Belongs to the ATPase alpha/beta chains family.	Mitochondrion.; Mitochondrion inner membrane.	Mitochondrial membrane ATP synthase (F(1)F(0) ATP synthase or Complex V) produces ATP from ADP in the presence of a proton gradient across the membrane which is generated by electron transport complexes of the respiratory chain. F-type ATPases consist of two structural domains, F(1) - containing the extramembraneous catalytic core, and F(0) - containing the membrane proton channel, linked togethe…			Acetylation; ATP synthesis; ATP-binding; CF(1); Complete proteome; Direct protein sequencing; Glycoprotein; Hydrogen ion transport; Hydrolase; Ion transport; Membrane; Mitochondrion; Mitochondrion inner membrane; Nucleotide-binding; Phosphoprotein; Reference proteome; Transit peptide; Transport
27	7.39	7.52	12.13	sp|Q9EPM5|SYNCI_MOUSE	Syncoilin OS=Mus musculus GN=Sync PE=1 SV=1	MOUSE	4	cytoplasm; cytosol; intermediate filament; neuromuscular junction; perinuclear region of cytoplasm; sarcolemma; Z disc; structural molecule activity; intermediate filament-based process	Sync (synonym: Sync1)			Belongs to the intermediate filament family.	Cytoplasm; Perinuclear region.	Atypical type III intermediate filament (IF) protein that may play a supportive role in the efficient coupling of mechanical stress between the myofibril and fiber exterior. May facilitate lateral force transmission during skeletal muscle contraction. Does not form homofilaments nor heterofilaments with other IF proteins.		Detected strongly in skeletal muscle and heart and weakly in lung (at protein level). Highly expressed in skeletal muscle and lung and weakly in lung and testis.	Alternative splicing; Coiled coil; Complete proteome; Cytoplasm; Intermediate filament; Phosphoprotein; Reference proteome
28	6.79	6.95	8.065	sp|P21550|ENOB_MOUSE	Beta-enolase OS=Mus musculus GN=Eno3 PE=1 SV=3	MOUSE	3	cytosol; extracellular exosome; extracellular space; membrane; phosphopyruvate hydratase complex; plasma membrane; magnesium ion binding; phosphopyruvate hydratase activity; protein heterodimerization activity; protein homodimerization activity; aging; glycolytic process; response to drug; skeletal muscle tissue regeneration	Eno3 (synonym: Eno-3)	Carbohydrate degradation; glycolysis; pyruvate from D-glyceraldehyde 3-phosphate: step 4/5.		Belongs to the enolase family.	Cytoplasm.	Appears to have a function in striated muscle development and regeneration.		Brain (at protein level). The alpha/alpha homodimer is expressed in embryo and in most adult tissues. The alpha/beta heterodimer and the beta/beta homodimer are found in striated muscle, and the alpha/gamma heterodimer and the gamma/gamma homodimer in neurons. In striated muscle, the fiber-type order of ENO3 expression is IIB > IIX > IIA > I.	Acetylation; Complete proteome; Cytoplasm; Direct protein sequencing; Glycolysis; Lyase; Magnesium; Metal-binding; Phosphoprotein; Reference proteome
30	6.24	6.33	6.148	sp|Q03265|ATPA_MOUSE	ATP synthase subunit alpha, mitochondrial OS=Mus musculus GN=Atp5a1 PE=1 SV=1	MOUSE	3	COP9 signalosome; extracellular exosome; extracellular matrix; membrane; mitochondrial inner membrane; mitochondrial proton-transporting ATP synthase complex; mitochondrion; myelin sheath; plasma membrane; proton-transporting ATP synthase complex; proton-transporting ATP synthase complex, catalytic core F(1); angiostatin binding; ATP binding; MHC class I protein binding; proton-transporting ATP s…	Atp5a1			Belongs to the ATPase alpha/beta chains family.	Mitochondrion inner membrane.; Cell membrane > Peripheral membrane protein > Extracellular side.	Mitochondrial membrane ATP synthase (F(1)F(0) ATP synthase or Complex V) produces ATP from ADP in the presence of a proton gradient across the membrane which is generated by electron transport complexes of the respiratory chain. F-type ATPases consist of two structural domains, F(1) - containing the extramembraneous catalytic core, and F(0) - containing the membrane proton channel, linked togethe…			Acetylation; ATP synthesis; ATP-binding; Cell membrane; CF(1); Complete proteome; Direct protein sequencing; Glycoprotein; Hydrogen ion transport; Ion transport; Membrane; Methylation; Mitochondrion; Mitochondrion inner membrane; Nucleotide-binding; Phosphoprotein; Pyrrolidone carboxylic acid; Reference proteome; Transit peptide; Transport
31	6	6	14.69	sp|P98086|C1QA_MOUSE	Complement C1q subcomponent subunit A OS=Mus musculus GN=C1qa PE=1 SV=2	MOUSE	4	collagen trimer; extracellular exosome; extracellular space; complement activation, classical pathway; innate immune response; response to iron ion	C1qa		Q9H461		Secreted.	C1q associates with the proenzymes C1r and C1s to yield C1, the first component of the serum complement system. The collagen-like regions of C1q interact with the Ca(2+)-dependent C1r(2)C1s(2) proenzyme complex, and efficient activation of C1 takes place on interaction of the globular heads of C1q with the Fc regions of IgG or IgM antibody present in immune complexes.			Collagen; Complement pathway; Complete proteome; Disulfide bond; Glycoprotein; Hydroxylation; Immunity; Innate immunity; Reference proteome; Repeat; Secreted; Signal
32	6	6	12.71	sp|P17751|TPIS_MOUSE	Triosephosphate isomerase OS=Mus musculus GN=Tpi1 PE=1 SV=4	MOUSE	3	cytosol; extracellular exosome; extracellular space; nucleus; isomerase activity; triose-phosphate isomerase activity; ubiquitin protein ligase binding; gluconeogenesis; glucose metabolic process; glyceraldehyde-3-phosphate biosynthetic process; glyceraldehyde-3-phosphate metabolic process; glycerol catabolic process; glycolytic process; multicellular organism development; pentose-phosphate shunt	Tpi1 (synonym: Tpi)	Carbohydrate biosynthesis; gluconeogenesis.; Carbohydrate degradation; glycolysis; D-glyceraldehyde 3-phosphate from glycerone phosphate: step 1/1.		Belongs to the triosephosphate isomerase family.					Acetylation; Complete proteome; Direct protein sequencing; Gluconeogenesis; Glycolysis; Isomerase; Isopeptide bond; Methylation; Nitration; Pentose shunt; Phosphoprotein; Reference proteome; Ubl conjugation
33	5.89	5.92	14.03	sp|P68373|TBA1C_MOUSE	Tubulin alpha-1C chain OS=Mus musculus GN=Tuba1c PE=1 SV=1	MOUSE	3	cytoplasmic microtubule; microtubule cytoskeleton; nucleus; vesicle; GTP binding; GTPase activity; structural constituent of cytoskeleton; microtubule-based process	Tuba1c (synonym: Tuba6)			Belongs to the tubulin family.	Cytoplasm; Cytoskeleton.	Tubulin is the major constituent of microtubules. It binds two moles of GTP, one at an exchangeable site on the beta chain and one at a non-exchangeable site on the alpha chain.		Minor alpha-tubulin expressed in all tissues.	Acetylation; Complete proteome; Cytoplasm; Cytoskeleton; Direct protein sequencing; GTP-binding; Methylation; Microtubule; Nitration; Nucleotide-binding; Phosphoprotein; Reference proteome
34	5.46	5.54	8.929	sp|O54724|PTRF_MOUSE	Polymerase I and transcript release factor OS=Mus musculus GN=Ptrf PE=1 SV=1	MOUSE	3	caveola; cytoplasm; cytosol; endoplasmic reticulum; intracellular membrane-bounded organelle; membrane raft; mitochondrion; nucleus; plasma membrane; protein complex; RNA binding; rRNA primary transcript binding; regulation of transcription, DNA-templated; termination of RNA polymerase I transcription; transcription initiation from RNA polymerase I promoter	Ptrf			Belongs to the PTRF/SDPR family.	Membrane; Caveola. Cell membrane. Microsome. Endoplasmic reticulum. Cytoplasm > Cytosol. Mitochondrion. Nucleus.	Plays an important role in caveolae formation and organization. Required for the sequestration of mobile caveolin into immobile caveolae. Termination of transcription by RNA polymerase I involves pausing of transcription by TTF1, and the dissociation of the transcription complex, releasing pre-rRNA and RNA polymerase I from the template. PTRF is required for dissociation of the ternary transcript…		Expressed in all tissues tested (lung, heart, testis, kidney, muscle, liver, spleen and brain). Highest levels in lung and heart.	3D-structure; Acetylation; Cell membrane; Coiled coil; Complete proteome; Cytoplasm; Endoplasmic reticulum; Isopeptide bond; Membrane; Microsome; Mitochondrion; Nucleus; Phosphoprotein; Reference proteome; RNA-binding; rRNA-binding; Transcription; Transcription regulation; Transcription termination; Ubl conjugation
36	4.31	4.33	6.923	sp|P16015|CAH3_MOUSE	Carbonic anhydrase 3 OS=Mus musculus GN=Ca3 PE=1 SV=3	MOUSE	2	cytosol; carbonate dehydratase activity; nickel cation binding; phosphatase activity; zinc ion binding; one-carbon metabolic process; response to ethanol; response to oxidative stress	Ca3 (synonym: Car3)			Belongs to the alpha-carbonic anhydrase family.	Cytoplasm.	Reversible hydration of carbon dioxide.		Expressed at lower levels in adipose tissue from animals that were either genetically obese or had experimentally induced obesity.	Acetylation; Complete proteome; Cytoplasm; Direct protein sequencing; Glutathionylation; Lyase; Metal-binding; Phosphoprotein; Reference proteome; Zinc
37	4.04	4.04	4.804	sp|Q9D0F9|PGM1_MOUSE	Phosphoglucomutase-1 OS=Mus musculus GN=Pgm1 PE=1 SV=4	MOUSE	2	actin cytoskeleton; cytosol; extracellular exosome; magnesium ion binding; phosphoglucomutase activity; galactose catabolic process; glucose metabolic process; glycogen biosynthetic process	Pgm1 (synonym: Pgm2)			Belongs to the phosphohexose mutase family.	Cytoplasm.	This enzyme participates in both the breakdown and synthesis of glucose.			Acetylation; Carbohydrate metabolism; Complete proteome; Cytoplasm; Glucose metabolism; Isomerase; Magnesium; Metal-binding; Phosphoprotein; Reference proteome
38	4.04	4.04	3.55	sp|P08249|MDHM_MOUSE	Malate dehydrogenase, mitochondrial OS=Mus musculus GN=Mdh2 PE=1 SV=3	MOUSE	2	extracellular exosome; membrane; mitochondrial inner membrane; mitochondrial matrix; mitochondrion; myelin sheath; nucleus; L-malate dehydrogenase activity; malate dehydrogenase (NADP+) activity; malate dehydrogenase activity; protein homodimerization activity; protein self-association; RNA binding; aerobic respiration; carbohydrate metabolic process; internal protein amino acid acetylation; mala…	Mdh2 (synonym: Mor1)			Belongs to the LDH/MDH superfamily. MDH type 1 family.	Mitochondrion matrix.				Acetylation; Complete proteome; Direct protein sequencing; Glycoprotein; Mitochondrion; NAD; Oxidoreductase; Phosphoprotein; Reference proteome; Transit peptide; Tricarboxylic acid cycle
40	4.02	4.02	7.242	sp|P53566|CEBPA_MOUSE	CCAAT/enhancer-binding protein alpha OS=Mus musculus GN=Cebpa PE=1 SV=2	MOUSE	2	intracellular membrane-bounded organelle; nucleolus; nucleoplasm; nucleus; RNA polymerase II transcription factor complex; transcription factor complex; DNA binding; kinase binding; protein homodimerization activity; RNA polymerase I regulatory region DNA binding; RNA polymerase II core promoter proximal region sequence-specific DNA binding; sequence-specific DNA binding; transcription coactivato…	Cebpa (synonym: Cebp)		Q9R1E0	Belongs to the bZIP family. C/EBP subfamily.	Nucleus. Nucleus; Nucleolus.	Transcription factor that coordinates proliferation arrest and the differentiation of myeloid progenitors, adipocytes, hepatocytes, and cells of the lung and the placenta (PubMed:8415748, PubMed:15107404, PubMed:15589173). Binds directly to the consensus DNA sequence 5'-T[TG]NNGNAA[TG]-3' acting as an activator on distinct target genes. During early embryogenesis, plays essential and redundant fu…		Isoform 2 and isoform 3 are expressed in adipose tissue and liver (at protein level).	Acetylation; Activator; Alternative initiation; Complete proteome; Developmental protein; DNA-binding; Isopeptide bond; Nucleus; Phosphoprotein; Reference proteome; Transcription; Transcription regulation; Ubl conjugation
41	4	4	8.582	sp|Q00322|CEBPD_MOUSE	CCAAT/enhancer-binding protein delta OS=Mus musculus GN=Cebpd PE=1 SV=2	MOUSE	2	nucleoplasm; nucleus; DNA binding; protein heterodimerization activity; protein homodimerization activity; RNA polymerase II core promoter proximal region sequence-specific DNA binding; transcription regulatory region DNA binding; transcriptional activator activity, RNA polymerase II core promoter proximal region sequence-specific binding; fat cell differentiation; hematopoietic progenitor cell d…	Cebpd (synonym: Crp3)			Belongs to the bZIP family. C/EBP subfamily.	Nucleus.	Transcription activator that recognizes two different DNA motifs: the CCAAT homology common to many promoters and the enhanced core homology common to many enhancers (PubMed:7594592, PubMed:19641492). Important transcription factor regulating the expression of genes involved in immune and inflammatory responses. Transcriptional activator that enhances IL6 transcription alone and as heterodimer wi…			Acetylation; Activator; Complete proteome; DNA-binding; Isopeptide bond; Nucleus; Reference proteome; Transcription; Transcription regulation; Ubl conjugation
42	3.96	4.07	3.077	sp|Q99KI0|ACON_MOUSE	Aconitate hydratase, mitochondrial OS=Mus musculus GN=Aco2 PE=1 SV=1	MOUSE	2	mitochondrion; myelin sheath; 3 iron, 4 sulfur cluster binding; 4 iron, 4 sulfur cluster binding; aconitate hydratase activity; iron ion binding; citrate metabolic process; isocitrate metabolic process; liver development; response to isolation stress; tricarboxylic acid cycle	Aco2	Carbohydrate metabolism; tricarboxylic acid cycle; isocitrate from oxaloacetate: step 2/2.		Belongs to the aconitase/IPM isomerase family.	Mitochondrion.	Catalyzes the isomerization of citrate to isocitrate via cis-aconitate.			4Fe-4S; Acetylation; Complete proteome; Direct protein sequencing; Iron; Iron-sulfur; Lyase; Metal-binding; Mitochondrion; Phosphoprotein; Pyrrolidone carboxylic acid; Reference proteome; Transit peptide; Tricarboxylic acid cycle
43	2.43	2.43	9.06	sp|P48962|ADT1_MOUSE	ADP/ATP translocase 1 OS=Mus musculus GN=Slc25a4 PE=1 SV=4	MOUSE	1	integral component of membrane; mitochondrial inner membrane; mitochondrial outer membrane; mitochondrion; myelin sheath; nucleus; ATP:ADP antiporter activity; ADP transport; apoptotic mitochondrial changes; negative regulation of necroptotic process; regulation of mitochondrial membrane permeability	Slc25a4 (synonym: Anc1, Ant1)			Belongs to the mitochondrial carrier (TC 2.A.29) family.	Mitochondrion inner membrane; Multi-pass membrane protein.	Involved in mitochondrial ADP/ATP transport. Catalyzes the exchange of cytoplasmic ADP with mitochondrial ATP across the mitochondrial inner membrane.			Acetylation; Complete proteome; Direct protein sequencing; Membrane; Mitochondrion; Mitochondrion inner membrane; Phosphoprotein; Reference proteome; Repeat; S-nitrosylation; Transmembrane; Transmembrane helix; Transport
44	2.3	4.04	3.511	sp|P20029|GRP78_MOUSE	78 kDa glucose-regulated protein OS=Mus musculus GN=Hspa5 PE=1 SV=3	MOUSE	2	cell surface; COP9 signalosome; endoplasmic reticulum; endoplasmic reticulum chaperone complex; endoplasmic reticulum lumen; endoplasmic reticulum membrane; endoplasmic reticulum-Golgi intermediate compartment; extracellular exosome; extracellular matrix; extracellular region; focal adhesion; integral component of endoplasmic reticulum membrane; melanosome; membrane; midbody; mitochondrion; myeli…	Hspa5 (synonym: Grp78)		O75460	Belongs to the heat shock protein 70 family.	Endoplasmic reticulum lumen.; Melanosome. Cytoplasm.	Probably plays a role in facilitating the assembly of multimeric protein complexes inside the endoplasmic reticulum. Involved in the correct folding of proteins and degradation of misfolded proteins via its interaction with DNAJC10, probably to facilitate the release of DNAJC10 from its substrate (By similarity).			Acetylation; ATP-binding; Complete proteome; Cytoplasm; Direct protein sequencing; Endoplasmic reticulum; Isopeptide bond; Methylation; Nitration; Nucleotide-binding; Phosphoprotein; Reference proteome; Signal; Ubl conjugation
45	2.23	2.24	2.326	sp|P05202|AATM_MOUSE	Aspartate aminotransferase, mitochondrial OS=Mus musculus GN=Got2 PE=1 SV=1	MOUSE	1	cell surface; extracellular exosome; mitochondrial inner membrane; mitochondrial matrix; mitochondrion; myelin sheath; perikaryon; plasma membrane; protein complex; amino acid binding; enzyme binding; kynurenine-oxoglutarate transaminase activity; L-aspartate:2-oxoglutarate aminotransferase activity; L-phenylalanine:2-oxoglutarate aminotransferase activity; phospholipid binding; protein homodimer…	Got2 (synonym: Got-2)			Belongs to the class-I pyridoxal-phosphate-dependent aminotransferase family.	Mitochondrion matrix.; Cell membrane.	Catalyzes the irreversible transamination of the L-tryptophan metabolite L-kynurenine to form kynurenic acid (KA). Plays a key role in amino acid metabolism. Important for metabolite exchange between mitochondria and cytosol. Facilitates cellular uptake of long-chain free fatty acids.		Detected in brain (at protein level).	3D-structure; Acetylation; Aminotransferase; Cell membrane; Complete proteome; Direct protein sequencing; Lipid transport; Membrane; Methylation; Mitochondrion; Nitration; Phosphoprotein; Pyridoxal phosphate; Reference proteome; Transferase; Transit peptide; Transport
46	2.14	2.16	2.756	sp|Q91ZJ5|UGPA_MOUSE	UTP--glucose-1-phosphate uridylyltransferase OS=Mus musculus GN=Ugp2 PE=1 SV=3	MOUSE	1	cytoplasm; extracellular exosome; nucleus; glucose binding; identical protein binding; metal ion binding; pyrimidine ribonucleotide binding; UTP:glucose-1-phosphate uridylyltransferase activity; glucose 1-phosphate metabolic process; glycogen metabolic process; UDP-glucose metabolic process	Ugp2			Belongs to the UDPGP type 1 family.	Cytoplasm.	Plays a central role as a glucosyl donor in cellular metabolic pathways.			Acetylation; Alternative splicing; Complete proteome; Cytoplasm; Magnesium; Metal-binding; Nucleotidyltransferase; Phosphoprotein; Reference proteome; Transferase
47	2.1	2.1	3.118	sp|P09411|PGK1_MOUSE	Phosphoglycerate kinase 1 OS=Mus musculus GN=Pgk1 PE=1 SV=4	MOUSE	1	cytoplasm; extracellular exosome; extracellular space; membrane; membrane raft; ATP binding; phosphoglycerate kinase activity; protein-disulfide reductase activity; cellular response to hypoxia; epithelial cell differentiation; glycolytic process; negative regulation of angiogenesis; phosphorylation; plasminogen activation	Pgk1 (synonym: Pgk-1)	Carbohydrate degradation; glycolysis; pyruvate from D-glyceraldehyde 3-phosphate: step 2/5.		Belongs to the phosphoglycerate kinase family.	Cytoplasm.	In addition to its role as a glycolytic enzyme, it seems that PGK-1 acts as a polymerase alpha cofactor protein (primer recognition protein). May play a role in sperm motility.		Testis, lung, brain, skeletal muscle, liver, intestine, and kidney (at protein level).	3D-structure; Acetylation; ATP-binding; Complete proteome; Cytoplasm; Direct protein sequencing; Glycolysis; Kinase; Nucleotide-binding; Phosphoprotein; Reference proteome; Transferase
48	2.02	2.02	2.376	sp|P62631|EF1A2_MOUSE	Elongation factor 1-alpha 2 OS=Mus musculus GN=Eef1a2 PE=1 SV=1	MOUSE	1	cytoplasm; eukaryotic translation elongation factor 1 complex; myelin sheath; neuronal cell body; nucleus; GTP binding; GTPase activity; protein kinase binding; translation elongation factor activity; positive regulation of apoptotic process; positive regulation of lipid kinase activity; response to electrical stimulus; response to inorganic substance; translational elongation	Eef1a2 (synonym: Eef1al, Stn)			Belongs to the TRAFAC class translation factor GTPase superfamily. Classic translation factor GTPase family. EF-Tu/EF-1A subfamily.	Nucleus.	This protein promotes the GTP-dependent binding of aminoacyl-tRNA to the A-site of ribosomes during protein biosynthesis.		Found in a wide range of tissues.	Acetylation; Complete proteome; Direct protein sequencing; Elongation factor; GTP-binding; Methylation; Nucleotide-binding; Nucleus; Phosphoprotein; Protein biosynthesis; Reference proteome
49	2.01	2.01	0.7143	sp|Q9ESU6|BRD4_MOUSE	Bromodomain-containing protein 4 OS=Mus musculus GN=Brd4 PE=1 SV=2	MOUSE	1	condensed nuclear chromosome; cyclin/CDK positive transcription elongation factor complex; DNA-directed RNA polymerase II, core complex; nuclear chromatin; nucleus; chromatin binding; DNA binding; GTP-dependent protein kinase activity; lysine-acetylated histone binding; p53 binding; protein C-terminus binding; protein kinase activity; protein serine/threonine kinase activity; RNA polymerase II C-…	Brd4 (synonym: Mcap)		Q04206		Nucleus.; Chromosome.	Chromatin reader protein that recognizes and binds acetylated histones and plays a key role in transmission of epigenetic memory across cell divisions and transcription regulation. Remains associated with acetylated chromatin throughout the entire cell cycle and provides epigenetic memory for postmitotic G1 gene transcription by preserving acetylated chromatin status and maintaining high-order ch…			3D-structure; Acetylation; Alternative splicing; Bromodomain; Chromatin regulator; Chromosome; Complete proteome; Isopeptide bond; Nucleus; Phosphoprotein; Reference proteome; Repeat; Transcription; Transcription regulation; Ubl conjugation
50	2.01	2.01	1.109	sp|Q8R0Y6|AL1L1_MOUSE	Cytosolic 10-formyltetrahydrofolate dehydrogenase OS=Mus musculus GN=Aldh1l1 PE=1 SV=1	MOUSE	2	cytosol; extracellular exosome; mitochondrion; aldehyde dehydrogenase (NAD) activity; formyltetrahydrofolate dehydrogenase activity; hydroxymethyl-, formyl- and related transferase activity; 10-formyltetrahydrofolate catabolic process; biosynthetic process; one-carbon metabolic process	Aldh1l1 (synonym: Fthfd)			In the N-terminal section; belongs to the GART family.; In the C-terminal section; belongs to the aldehyde dehydrogenase family. ALDH1L subfamily.	Cytoplasm.				Complete proteome; Cytoplasm; NADP; One-carbon metabolism; Oxidoreductase; Phosphopantetheine; Phosphoprotein; Reference proteome
52	2	4	12.07	sp|Q04447|KCRB_MOUSE	Creatine kinase B-type OS=Mus musculus GN=Ckb PE=1 SV=1	MOUSE	2	cytosol; dendrite; extracellular exosome; mitochondrion; myelin sheath; neuronal cell body; nucleus; ATP binding; creatine kinase activity; ubiquitin protein ligase binding; cellular chloride ion homeostasis; cerebellum development; substantia nigra development	Ckb (synonym: Ckbb)			Belongs to the ATP:guanido phosphotransferase family.	Cytoplasm.	Reversibly catalyzes the transfer of phosphate between ATP and various phosphogens (e.g. creatine phosphate). Creatine kinase isoenzymes play a central role in energy transduction in tissues with large, fluctuating energy demands, such as skeletal muscle, heart, brain and spermatozoa.			ATP-binding; Complete proteome; Cytoplasm; Direct protein sequencing; Kinase; Nitration; Nucleotide-binding; Phosphoprotein; Reference proteome; Transferase
53	2	3.89	8	sp|Q9ERD7|TBB3_MOUSE	Tubulin beta-3 chain OS=Mus musculus GN=Tubb3 PE=1 SV=1	MOUSE	2	axon; cell periphery; cytoplasm; dendrite; extracellular exosome; intracellular; microtubule; microtubule cytoskeleton; neuronal cell body; nucleus; GTP binding; GTPase activity; peptide binding; structural constituent of cytoskeleton; axon guidance; microtubule-based process; mitotic cell cycle	Tubb3			Belongs to the tubulin family.	Cytoplasm; Cytoskeleton.	Tubulin is the major constituent of microtubules. It binds two moles of GTP, one at an exchangeable site on the beta chain and one at a non-exchangeable site on the alpha chain. TUBB3 plays a critical role in proper axon guidance and mantainance.			Complete proteome; Cytoplasm; Cytoskeleton; Direct protein sequencing; GTP-binding; Isopeptide bond; Microtubule; Nucleotide-binding; Phosphoprotein; Reference proteome
55	2	2	1.18	sp|Q8BMS1|ECHA_MOUSE	Trifunctional enzyme subunit alpha, mitochondrial OS=Mus musculus GN=Hadha PE=1 SV=1	MOUSE	1	extracellular matrix; mitochondrial fatty acid beta-oxidation multienzyme complex; mitochondrial inner membrane; mitochondrial nucleoid; mitochondrion; acetyl-CoA C-acyltransferase activity; enoyl-CoA hydratase activity; fatty-acyl-CoA binding; long-chain-3-hydroxyacyl-CoA dehydrogenase activity; long-chain-enoyl-CoA hydratase activity; NAD binding; protein complex binding; fatty acid beta-oxidat…	Hadha	Lipid metabolism; fatty acid beta-oxidation.		In the N-terminal section; belongs to the enoyl-CoA hydratase/isomerase family.; In the central section; belongs to the 3-hydroxyacyl-CoA dehydrogenase family.	Mitochondrion matrix.	Bifunctional subunit.			Acetylation; Complete proteome; Fatty acid metabolism; Lipid metabolism; Lyase; Methylation; Mitochondrion; Multifunctional enzyme; NAD; Oxidoreductase; Phosphoprotein; Reference proteome; Transit peptide
56	2	2	0.4828	sp|Q6P5H2|NEST_MOUSE	Nestin OS=Mus musculus GN=Nes PE=1 SV=1	MOUSE	1	cytoplasm; extracellular matrix; intermediate filament; intermediate filament binding; structural molecule activity; brain development; cell projection morphogenesis; embryonic camera-type eye development; G2/M transition of mitotic cell cycle; negative regulation of catalytic activity; negative regulation of neuron apoptotic process; negative regulation of protein binding; nervous system develop…	Nes			Belongs to the intermediate filament family.		Required for brain and eye development. Promotes the disassembly of phosphorylated vimentin intermediate filaments (IF) during mitosis and may play a role in the trafficking and distribution of IF proteins and other cellular factors to daughter cells during progenitor cell division (By similarity). Required for survival, renewal and mitogen-stimulated proliferation of neural progenitor cells.			Acetylation; Alternative splicing; Coiled coil; Complete proteome; Developmental protein; Intermediate filament; Neurogenesis; Phosphoprotein; Reference proteome
57	2	2	1.241	sp|Q01853|TERA_MOUSE	Transitional endoplasmic reticulum ATPase OS=Mus musculus GN=Vcp PE=1 SV=4	MOUSE	1	ATPase complex; cytosol; Derlin-1 retrotranslocation complex; endoplasmic reticulum; endoplasmic reticulum membrane; extracellular exosome; lipid particle; myelin sheath; nucleoplasm; nucleus; perinuclear region of cytoplasm; proteasome complex; protein complex; site of double-strand break; VCP-NPL4-UFD1 AAA ATPase complex; VCP-NSFL1C complex; ADP binding; ATP binding; ATPase activity; BAT3 compl…	Vcp		Q9R049; Q80UU1; Q9JI78; Q9ES54; O35987; Q9BQE4; P70362	Belongs to the AAA ATPase family.	Cytoplasm; Cytosol. Nucleus. Endoplasmic reticulum.	Necessary for the fragmentation of Golgi stacks during mitosis and for their reassembly after mitosis. Involved in the formation of the transitional endoplasmic reticulum (tER). The transfer of membranes from the endoplasmic reticulum to the Golgi apparatus occurs via 50-70 nm transition vesicles which derive from part-rough, part-smooth transitional elements of the endoplasmic reticulum (tER). V…			3D-structure; Acetylation; ATP-binding; Autophagy; Complete proteome; Cytoplasm; Direct protein sequencing; DNA damage; DNA repair; Endoplasmic reticulum; Hydrolase; Lipid-binding; Methylation; Nucleotide-binding; Nucleus; Phosphoprotein; Reference proteome; Transport; Ubl conjugation; Ubl conjugation pathway
58	2	2	2.01	sp|P03987|IGHG3_MOUSE	Ig gamma-3 chain C region OS=Mus musculus PE=1 SV=2	MOUSE	1	extracellular region; integral component of membrane; plasma membrane; antigen binding; immunoglobulin receptor binding					Cell membrane; Single-pass membrane protein. Secreted.				3D-structure; Alternative splicing; Cell membrane; Complete proteome; Glycoprotein; Immunoglobulin C region; Immunoglobulin domain; Membrane; Reference proteome; Secreted; Transmembrane; Transmembrane helix
59	2	2	2.797	sp|O08553|DPYL2_MOUSE	Dihydropyrimidinase-related protein 2 OS=Mus musculus GN=Dpysl2 PE=1 SV=2	MOUSE	1	axon; cytoskeleton; cytosol; dendrite; extracellular exosome; growth cone; mitochondrion; myelin sheath; neuronal cell body; plasma membrane; protein complex; terminal bouton; hydrolase activity, acting on carbon-nitrogen (but not peptide) bonds; identical protein binding; microtubule binding; protein kinase binding; axon guidance; cytoskeleton organization; endocytosis; olfactory bulb developmen…	Dpysl2 (synonym: Crmp2, Ulip2)			Belongs to the DHOase family. Hydantoinase/dihydropyrimidinase subfamily.	Cytoplasm; Cytosol. Cytoplasm > Cytoskeleton. Membrane.	Plays a role in neuronal development and polarity, as well as in axon growth and guidance, neuronal growth cone collapse and cell migration. Necessary for signaling by class 3 semaphorins and subsequent remodeling of the cytoskeleton. May play a role in endocytosis.			3D-structure; Complete proteome; Cytoplasm; Cytoskeleton; Developmental protein; Differentiation; Direct protein sequencing; Membrane; Methylation; Neurogenesis; Phosphoprotein; Reference proteome; S-nitrosylation
60	2	2	3.543	sp|Q9DBJ1|PGAM1_MOUSE	Phosphoglycerate mutase 1 OS=Mus musculus GN=Pgam1 PE=1 SV=3	MOUSE	1	cytoplasm; cytosol; extracellular exosome; membrane; myelin sheath; nucleus; 2,3-bisphosphoglycerate-dependent phosphoglycerate mutase activity; bisphosphoglycerate mutase activity; hydrolase activity; phosphoglycerate mutase activity; protein kinase binding; gluconeogenesis; glycolytic process; regulation of glycolytic process; regulation of pentose-phosphate shunt; respiratory burst	Pgam1			Belongs to the phosphoglycerate mutase family. BPG-dependent PGAM subfamily.		Interconversion of 3- and 2-phosphoglycerate with 2,3-bisphosphoglycerate as the primer of the reaction. Can also catalyze the reaction of EC 5.4.2.4 (synthase), but with a reduced activity.			Acetylation; Complete proteome; Direct protein sequencing; Glycolysis; Hydrolase; Isomerase; Phosphoprotein; Reference proteome
61	2	2	3.361	sp|Q8VEM8|MPCP_MOUSE	Phosphate carrier protein, mitochondrial OS=Mus musculus GN=Slc25a3 PE=1 SV=1	MOUSE	1	extracellular exosome; integral component of membrane; membrane; mitochondrial inner membrane; mitochondrion; myelin sheath; phosphate ion transmembrane transporter activity; protein complex binding; symporter activity; mitochondrial transport	Slc25a3			Belongs to the mitochondrial carrier (TC 2.A.29) family.	Mitochondrion inner membrane; Multi-pass membrane protein.	Transport of phosphate groups from the cytosol to mitochondrial matrix. Phosphate is cotransported with H(+). May play a role regulation of the mitochondrial permeability transition pore (mPTP) (By similarity).			Acetylation; Complete proteome; Direct protein sequencing; Membrane; Methylation; Mitochondrion; Mitochondrion inner membrane; Phosphoprotein; Reference proteome; Repeat; Symport; Transit peptide; Transmembrane; Transmembrane helix; Transport
62	2	2	0.8427	sp|Q8R4U7|LUZP1_MOUSE	Leucine zipper protein 1 OS=Mus musculus GN=Luzp1 PE=1 SV=2	MOUSE	1	extracellular exosome; membrane; nucleus; artery development; neural fold bending; ventricular septum development	Luzp1 (synonym: Luzp)				Nucleus.			Predominantly expressed in the brain (at protein level).	Acetylation; Coiled coil; Complete proteome; Nucleus; Phosphoprotein; Reference proteome
63	2	2	4.27	sp|Q61598|GDIB_MOUSE	Rab GDP dissociation inhibitor beta OS=Mus musculus GN=Gdi2 PE=1 SV=1	MOUSE	1	extracellular exosome; focal adhesion; Golgi apparatus; membrane; myelin sheath; vesicle; GTPase activator activity; oxidoreductase activity; Rab GDP-dissociation inhibitor activity; RNA binding; small GTPase binding; protein transport; small GTPase mediated signal transduction; vesicle-mediated transport	Gdi2 (synonym: Gdi3)			Belongs to the Rab GDI family.	Cytoplasm.; Membrane > Peripheral membrane protein.	Regulates the GDP/GTP exchange reaction of most Rab proteins by inhibiting the dissociation of GDP from them, and the subsequent binding of GTP to them.			Acetylation; Alternative splicing; Complete proteome; Cytoplasm; Direct protein sequencing; GTPase activation; Membrane; Phosphoprotein; Reference proteome
64	2	2	4.286	sp|P97447|FHL1_MOUSE	Four and a half LIM domains protein 1 OS=Mus musculus GN=Fhl1 PE=1 SV=3	MOUSE	1	cytoplasm; cytosol; focal adhesion; nucleus; plasma membrane; ion channel binding; zinc ion binding; cell differentiation; multicellular organism development; negative regulation of cell growth; negative regulation of G1/S transition of mitotic cell cycle; negative regulation of G2/M transition of mitotic cell cycle; positive regulation of potassium ion transport; regulation of membrane depolariz…	Fhl1				Cytoplasm. Nucleus.	May have an involvement in muscle development or hypertrophy. Isoform 2 binds to RBP-J and plays a negative regulatory role in the RBP-J-mediated transcription in mammalian systems.		Isoform 1 seems to be most abundant in each tissue and isoform 2 much less abundant. Isoform 1 is highly expressed in skeletal muscle and lung, and to a lesser extent in heart, brain and kidney. Isoform 2 was found in brain, lung kidney and genital organs.	3D-structure; Acetylation; Alternative splicing; Complete proteome; Cytoplasm; Developmental protein; Differentiation; Isopeptide bond; LIM domain; Metal-binding; Nucleus; Reference proteome; Repeat; Ubl conjugation; Zinc; Zinc-finger
65	2	2	3.243	sp|P54843|MAF_MOUSE	Transcription factor Maf OS=Mus musculus GN=Maf PE=1 SV=2	MOUSE	1	cytoplasm; nucleus; DNA binding; sequence-specific DNA binding; transcription factor activity, sequence-specific DNA binding; transcriptional activator activity, RNA polymerase II transcription regulatory region sequence-specific binding; cell development; cytokine production; inner ear development; lens development in camera-type eye; lens fiber cell differentiation; negative regulation of trans…	Maf (synonym: Maf2)		Q91ZW3	Belongs to the bZIP family. Maf subfamily.	Nucleus.	Acts as a transcriptional activator or repressor. When overexpressed, represses anti-oxidant response element (ARE)-mediated transcription. Involved either as an oncogene or as a tumor suppressor, depending on the cell context. Binds to the ARE sites of detoxifying enzyme gene promoters (By similarity). Involved in embryonic lens fiber cell development. Recruits the transcriptional coactivators C…		Expressed in tubules of the renal cortex and hepatocytes. Expressed in the lens (at protein level). Expressed in pancreatic islets and endothelial cells.	Activator; Alternative splicing; Complete proteome; DNA-binding; Isopeptide bond; Nucleus; Proto-oncogene; Reference proteome; Repressor; Transcription; Transcription regulation; Tumor suppressor; Ubl conjugation

## Sheet: Expt 2 Control TAP Peptides
Supplemental Table S1G. Peptide report for all proteins identified, control TAP enrichment sample, experiment 2
All peptides are filtered for 99% confidence
N	Score	Score	Coverage	Accessions
Hit	Unused	Total	%Cov(95)	SwissProt	Names	Contribribution	Confidence	Sequence	Modifications	ProteinModifications	Cleavages	dMass	Obs MW	Obs m/z	Theor MW	Theor m/z	Theor z	Sc	Spectrum	Acq Time	Intensity (Peptide)	PrecursorIntensityAcquisition	Apex Time (Peptide)	Elution Peak Width (Peptide)	MS2Counts
1	29.48	29.48	13.48	sp|Q8R429|AT2A1_MOUSE	Sarcoplasmic/endoplasmic reticulum calcium ATPase 1 OS=Mus musculus GN=Atp2a1 PE=1 SV=1	2	99	AEIGIAMGSGTAVAK	Oxidation(M)@7			-0.00100981	1390.71	696.363	1390.71	696.364	2	22	2.1.1.5943.6	38.2897	1397.83	615.72	38.41	0.17	1225.21
1	29.48	29.48	13.48	sp|Q8R429|AT2A1_MOUSE	Sarcoplasmic/endoplasmic reticulum calcium ATPase 1 OS=Mus musculus GN=Atp2a1 PE=1 SV=1	2	99	DQMAATEQDKTPLQQK	Oxidation(M)@3		missed K-T@10	-0.00276286	1846.87	616.631	1846.87	616.632	3	14	2.1.1.5759.2	31.0585	1244.76	777.57	31.16	0.2	877.072
1	29.48	29.48	13.48	sp|Q8R429|AT2A1_MOUSE	Sarcoplasmic/endoplasmic reticulum calcium ATPase 1 OS=Mus musculus GN=Atp2a1 PE=1 SV=1	2	99	EFDDLPLAEQR				0.00624632	1331.64	666.828	1331.64	666.825	2	15	3.1.1.6629.3	51.4845	768.63	659.46	51.55	0.23	2189.16
1	29.48	29.48	13.48	sp|Q8R429|AT2A1_MOUSE	Sarcoplasmic/endoplasmic reticulum calcium ATPase 1 OS=Mus musculus GN=Atp2a1 PE=1 SV=1	2	99	GAPEGVIDR				-0.00238417	912.464	457.239	912.466	457.241	2	10	1.1.1.6107.4	34.5804	3292.9	729.06	34.2	0.39	1328.7
1	29.48	29.48	13.48	sp|Q8R429|AT2A1_MOUSE	Sarcoplasmic/endoplasmic reticulum calcium ATPase 1 OS=Mus musculus GN=Atp2a1 PE=1 SV=1	2	99	HTDPVPDPR				0.000795015	1032.5	517.257	1032.5	517.257	2	9	2.1.1.5643.2	29.336	535.34	314.3	29.46	0.27	659.657
1	29.48	29.48	13.48	sp|Q8R429|AT2A1_MOUSE	Sarcoplasmic/endoplasmic reticulum calcium ATPase 1 OS=Mus musculus GN=Atp2a1 PE=1 SV=1	2	99	KAEIGIAMGSGTAVAK	Oxidation(M)@8		missed K-A@1	-0.00122294	1518.81	507.276	1518.81	507.276	3	18	4.1.1.6148.5	36.257	1509.2	900.28	36.36	0.22	1707.44
1	29.48	29.48	13.48	sp|Q8R429|AT2A1_MOUSE	Sarcoplasmic/endoplasmic reticulum calcium ATPase 1 OS=Mus musculus GN=Atp2a1 PE=1 SV=1	2	99	MNVFNTEVR	Oxidation(M)@1			0.0176929	1124.55	563.28	1124.53	563.271	2	11	2.1.1.5978.4	40.2353	1081.53	539.66	40.37	0.28	1387.21
1	29.48	29.48	13.48	sp|Q8R429|AT2A1_MOUSE	Sarcoplasmic/endoplasmic reticulum calcium ATPase 1 OS=Mus musculus GN=Atp2a1 PE=1 SV=1	2	99	SMSVYCSPAK	Carbamidomethyl(C)@6			-0.00482974	1128.49	565.252	1128.49	565.254	2	12	2.1.1.5887.2	35.1402	508.86	443.67	35.2	0.22	874.172
1	29.48	29.48	13.48	sp|Q8R429|AT2A1_MOUSE	Sarcoplasmic/endoplasmic reticulum calcium ATPase 1 OS=Mus musculus GN=Atp2a1 PE=1 SV=1	2	99	TGTLTTNQMSVCK	Oxidation(M)@9; Carbamidomethyl(C)@12			-0.000914166	1455.67	728.842	1455.67	728.842	2	18	2.1.1.5734.2	30.5208	643.97	485.05	30.6	0.21	478.345
1	29.48	29.48	13.48	sp|Q8R429|AT2A1_MOUSE	Sarcoplasmic/endoplasmic reticulum calcium ATPase 1 OS=Mus musculus GN=Atp2a1 PE=1 SV=1	2	99	VPLTGPVK				-0.00833846	809.493	405.754	809.501	405.758	2	11	1.1.1.6140.2	36.289	1118.54	923.44	36.34	0.28	1737.86
1	29.48	29.48	13.48	sp|Q8R429|AT2A1_MOUSE	Sarcoplasmic/endoplasmic reticulum calcium ATPase 1 OS=Mus musculus GN=Atp2a1 PE=1 SV=1	2	99	VPLTGPVKEK			missed K-E@8	-0.00151301	1066.64	534.326	1066.64	534.327	2	15	3.1.1.6289.3	34.0263	452.18	447.07	34.03	0.17	1668.23
1	29.48	29.48	13.48	sp|Q8R429|AT2A1_MOUSE	Sarcoplasmic/endoplasmic reticulum calcium ATPase 1 OS=Mus musculus GN=Atp2a1 PE=1 SV=1	2	99	YGPNELPAEEGK				-0.00168855	1302.61	652.311	1302.61	652.312	2	14	2.1.1.5933.6	37.7249	940.34	576.51	37.84	0.28	1372.12
1	29.48	29.48	13.48	sp|Q8R429|AT2A1_MOUSE	Sarcoplasmic/endoplasmic reticulum calcium ATPase 1 OS=Mus musculus GN=Atp2a1 PE=1 SV=1	1.88606	98.98	CLALATR	Carbamidomethyl(C)@1			-0.00280366	803.429	402.722	803.432	402.723	2	10	1.1.1.6148.2	36.697	3976.06	1013.68	36.85	0.17	1205.09
1	29.48	29.48	13.48	sp|Q8R429|AT2A1_MOUSE	Sarcoplasmic/endoplasmic reticulum calcium ATPase 1 OS=Mus musculus GN=Atp2a1 PE=1 SV=1	1.85387	98.91	LDEFGEQLSK				-0.0110934	1164.56	583.285	1164.57	583.29	2	13	4.1.1.6310.6	45.2079	493.71	487.22	45.19	0.34	1899.39
1	29.48	29.48	13.48	sp|Q8R429|AT2A1_MOUSE	Sarcoplasmic/endoplasmic reticulum calcium ATPase 1 OS=Mus musculus GN=Atp2a1 PE=1 SV=1	1.38722	99	IRDQMAATEQDKTPLQQK	Oxidation(M)@5		missed R-D@2; missed K-T@12	-0.0088039	2116.05	530.02	2116.06	530.022	4	12	3.1.1.6189.2	31.852	533.33	506.39	31.87	0.19	742.163
1	29.48	29.48	13.48	sp|Q8R429|AT2A1_MOUSE	Sarcoplasmic/endoplasmic reticulum calcium ATPase 1 OS=Mus musculus GN=Atp2a1 PE=1 SV=1	0	99	AEIGIAMGSGTAVAK	Oxidation(M)@7			0.00861106	1390.72	696.368	1390.71	696.364	2	24	3.1.1.6417.7	40.0358	2055.11	1267.09	40.16	0.23	2044.96
1	29.48	29.48	13.48	sp|Q8R429|AT2A1_MOUSE	Sarcoplasmic/endoplasmic reticulum calcium ATPase 1 OS=Mus musculus GN=Atp2a1 PE=1 SV=1	0	99	AEIGIAMGSGTAVAK	Oxidation(M)@7			-0.0043054	1390.71	696.361	1390.71	696.364	2	25	1.1.1.6187.2	38.9308	1461.48	1192.43	38.99	0.23	1629.03
1	29.48	29.48	13.48	sp|Q8R429|AT2A1_MOUSE	Sarcoplasmic/endoplasmic reticulum calcium ATPase 1 OS=Mus musculus GN=Atp2a1 PE=1 SV=1	0	99	AEIGIAMGSGTAVAK	Oxidation(M)@7			-0.000595168	1390.71	696.363	1390.71	696.364	2	22	4.1.1.6219.9	40.1346	1876.51	923.57	40.26	0.23	1710.25
1	29.48	29.48	13.48	sp|Q8R429|AT2A1_MOUSE	Sarcoplasmic/endoplasmic reticulum calcium ATPase 1 OS=Mus musculus GN=Atp2a1 PE=1 SV=1	0	99	DQMAATEQDKTPLQQK	Oxidation(M)@3		missed K-T@10	-0.00777684	1846.87	616.629	1846.87	616.632	3	18	3.1.1.6239.2	32.7978	1030.26	904.12	32.87	0.25	933.269
1	29.48	29.48	13.48	sp|Q8R429|AT2A1_MOUSE	Sarcoplasmic/endoplasmic reticulum calcium ATPase 1 OS=Mus musculus GN=Atp2a1 PE=1 SV=1	0	99	DQMAATEQDKTPLQQK	Oxidation(M)@3		missed K-T@10	-0.00260902	1846.87	616.631	1846.87	616.632	3	21	4.1.1.6063.2	32.848	1541.04	1313.39	32.91	0.23	1446.5
1	29.48	29.48	13.48	sp|Q8R429|AT2A1_MOUSE	Sarcoplasmic/endoplasmic reticulum calcium ATPase 1 OS=Mus musculus GN=Atp2a1 PE=1 SV=1	0	99	DQMAATEQDKTPLQQK	Oxidation(M)@3		missed K-T@10	-0.00619856	1846.87	616.63	1846.87	616.632	3	12	1.1.1.6017.2	31.5739	807.5	665.89	31.64	0.17	1388.61
1	29.48	29.48	13.48	sp|Q8R429|AT2A1_MOUSE	Sarcoplasmic/endoplasmic reticulum calcium ATPase 1 OS=Mus musculus GN=Atp2a1 PE=1 SV=1	0	99	EFDDLPLAEQR				0.00202278	1331.64	666.826	1331.64	666.825	2	14	4.1.1.6426.6	51.5495	426.27	402.87	51.61	0.23	1517.73
1	29.48	29.48	13.48	sp|Q8R429|AT2A1_MOUSE	Sarcoplasmic/endoplasmic reticulum calcium ATPase 1 OS=Mus musculus GN=Atp2a1 PE=1 SV=1	0	99	HTDPVPDPR				0.00489177	1032.5	517.259	1032.5	517.257	2	9	1.1.1.5815.3	29.7106	781.65	219.93	29.91	0.3	773.465
1	29.48	29.48	13.48	sp|Q8R429|AT2A1_MOUSE	Sarcoplasmic/endoplasmic reticulum calcium ATPase 1 OS=Mus musculus GN=Atp2a1 PE=1 SV=1	0	99	KAEIGIAMGSGTAVAK	Oxidation(M)@8		missed K-A@1	-0.0371658	1518.77	507.264	1518.81	507.276	3	14	3.1.1.6345.3	36.1133	1897.22	321.02	36.33	0.28	970.529
1	29.48	29.48	13.48	sp|Q8R429|AT2A1_MOUSE	Sarcoplasmic/endoplasmic reticulum calcium ATPase 1 OS=Mus musculus GN=Atp2a1 PE=1 SV=1	0	99	MNVFNTEVR	Oxidation(M)@1			0.00582304	1124.53	563.274	1124.53	563.271	2	12	1.1.1.6220.6	40.7687	1089.67	420.7	40.95	0.28	1488.63
1	29.48	29.48	13.48	sp|Q8R429|AT2A1_MOUSE	Sarcoplasmic/endoplasmic reticulum calcium ATPase 1 OS=Mus musculus GN=Atp2a1 PE=1 SV=1	0	99	SMSVYCSPAK	Carbamidomethyl(C)@6			0.0194878	1128.51	565.264	1128.49	565.254	2	12	1.1.1.6128.4	35.6516	550.99	319.61	35.78	0.22	757.264
1	29.48	29.48	13.48	sp|Q8R429|AT2A1_MOUSE	Sarcoplasmic/endoplasmic reticulum calcium ATPase 1 OS=Mus musculus GN=Atp2a1 PE=1 SV=1	0	99	TGTLTTNQMSVCK	Oxidation(M)@9; Carbamidomethyl(C)@12			0.0033445	1455.67	728.844	1455.67	728.842	2	17	3.1.1.6225.2	32.2676	674.4	578.91	32.33	0.17	550.044
1	29.48	29.48	13.48	sp|Q8R429|AT2A1_MOUSE	Sarcoplasmic/endoplasmic reticulum calcium ATPase 1 OS=Mus musculus GN=Atp2a1 PE=1 SV=1	0	99	TGTLTTNQMSVCK	Oxidation(M)@9; Carbamidomethyl(C)@12			0.0042607	1455.67	728.844	1455.67	728.842	2	17	1.1.1.5977.2	31.0089	611.36	473.64	31.06	0.15	461.844
1	29.48	29.48	13.48	sp|Q8R429|AT2A1_MOUSE	Sarcoplasmic/endoplasmic reticulum calcium ATPase 1 OS=Mus musculus GN=Atp2a1 PE=1 SV=1	0	99	TGTLTTNQMSVCK	Oxidation(M)@9; Carbamidomethyl(C)@12			0.00917603	1455.68	728.847	1455.67	728.842	2	19	4.1.1.6042.2	32.2804	758.45	538.57	32.39	0.21	460.044
1	29.48	29.48	13.48	sp|Q8R429|AT2A1_MOUSE	Sarcoplasmic/endoplasmic reticulum calcium ATPase 1 OS=Mus musculus GN=Atp2a1 PE=1 SV=1	0	99	VPLTGPVKEK			missed K-E@8	0.00611468	1066.64	534.33	1066.64	534.327	2	10	1.1.1.6056.2	32.745	441.51	430.91	32.75	0.17	884.967
1	29.48	29.48	13.48	sp|Q8R429|AT2A1_MOUSE	Sarcoplasmic/endoplasmic reticulum calcium ATPase 1 OS=Mus musculus GN=Atp2a1 PE=1 SV=1	0	99	VPLTGPVKEK			missed K-E@8	0.000538491	1066.64	534.327	1066.64	534.327	2	13	4.1.1.6104.3	34.081	473.3	466.9	34.09	0.23	1479.01
1	29.48	29.48	13.48	sp|Q8R429|AT2A1_MOUSE	Sarcoplasmic/endoplasmic reticulum calcium ATPase 1 OS=Mus musculus GN=Atp2a1 PE=1 SV=1	0	99	YGPNELPAEEGK				0.00680032	1302.62	652.315	1302.61	652.312	2	17	3.1.1.6406.3	39.4225	1344.02	640.05	39.54	0.28	1606.42
1	29.48	29.48	13.48	sp|Q8R429|AT2A1_MOUSE	Sarcoplasmic/endoplasmic reticulum calcium ATPase 1 OS=Mus musculus GN=Atp2a1 PE=1 SV=1	0	99	YGPNELPAEEGK				-0.011463	1302.6	652.306	1302.61	652.312	2	16	1.1.1.6177.3	38.3494	785.14	708.37	38.43	0.34	1529.52
1	29.48	29.48	13.48	sp|Q8R429|AT2A1_MOUSE	Sarcoplasmic/endoplasmic reticulum calcium ATPase 1 OS=Mus musculus GN=Atp2a1 PE=1 SV=1	0	99	YGPNELPAEEGK				0.00914038	1302.62	652.317	1302.61	652.312	2	17	4.1.1.6214.10	39.8468	1366.45	703.75	39.69	0.28	1603.88
2	13.4	13.4	10.99	sp|P20029|GRP78_MOUSE	78 kDa glucose-regulated protein OS=Mus musculus GN=Hspa5 PE=1 SV=3	2	99	DAGTIAGLNVMR	Oxidation(M)@11			0.0103711	1232.63	617.322	1232.62	617.316	2	19	2.1.1.6049.3	44.1426	578.16	397.71	44.17	0.24	2093.55
2	13.4	13.4	10.99	sp|P20029|GRP78_MOUSE	78 kDa glucose-regulated protein OS=Mus musculus GN=Hspa5 PE=1 SV=3	2	99	TWNDPSVQQDIK				-0.0107006	1429.67	715.844	1429.68	715.849	2	17	4.1.1.6285.5	43.8309	341.28	299.45	43.78	0.28	969.078
2	13.4	13.4	10.99	sp|P20029|GRP78_MOUSE	78 kDa glucose-regulated protein OS=Mus musculus GN=Hspa5 PE=1 SV=3	2	99	VYEGERPLTK				0.00359395	1190.63	596.324	1190.63	596.322	2	13	2.1.1.5747.3	30.7921	179.15	178.74	30.74	0.26	614.154
2	13.4	13.4	10.99	sp|P20029|GRP78_MOUSE	78 kDa glucose-regulated protein OS=Mus musculus GN=Hspa5 PE=1 SV=3	1.92082	99	VEIIANDQGNR				0.0513253	1227.67	614.843	1227.62	614.818	2	16	3.1.1.6370.3	37.3567	428	280.73	37.46	0.28	2151.79
2	13.4	13.4	10.99	sp|P20029|GRP78_MOUSE	78 kDa glucose-regulated protein OS=Mus musculus GN=Hspa5 PE=1 SV=3	1.67778	99	ITITNDQNR	Deamidated(N)@5			-0.000119726	1074.53	538.273	1074.53	538.273	2	9	2.1.1.5845.6	33.1422	245.14	244.42	33.14	0.57	734.975
2	13.4	13.4	10.99	sp|P20029|GRP78_MOUSE	78 kDa glucose-regulated protein OS=Mus musculus GN=Hspa5 PE=1 SV=3	0	99	DAGTIAGLNVMR	Oxidation(M)@11			0.000971309	1232.62	617.317	1232.62	617.316	2	20	3.1.1.6521.3	45.8801	997.66	715.52	45.95	0.17	2692.09
2	13.4	13.4	10.99	sp|P20029|GRP78_MOUSE	78 kDa glucose-regulated protein OS=Mus musculus GN=Hspa5 PE=1 SV=3	0	99	DAGTIAGLNVMR	Oxidation(M)@11			-0.00630337	1232.61	617.313	1232.62	617.316	2	13	1.1.1.6293.3	44.7638	372.81	354.03	44.79	0.23	1548.42
2	13.4	13.4	10.99	sp|P20029|GRP78_MOUSE	78 kDa glucose-regulated protein OS=Mus musculus GN=Hspa5 PE=1 SV=3	0	99	DAGTIAGLNVMR	Oxidation(M)@11			0.00256454	1232.62	617.318	1232.62	617.316	2	19	4.1.1.6324.2	46.008	1392.86	919.9	46.1	0.23	3064.62
2	13.4	13.4	10.99	sp|P20029|GRP78_MOUSE	78 kDa glucose-regulated protein OS=Mus musculus GN=Hspa5 PE=1 SV=3	0	99	VEIIANDQGNR				-0.00160725	1227.62	614.817	1227.62	614.818	2	11	2.1.1.5894.5	35.4881	2302.52	755.5	35.65	0.22	1853.25
2	13.4	13.4	10.99	sp|P20029|GRP78_MOUSE	78 kDa glucose-regulated protein OS=Mus musculus GN=Hspa5 PE=1 SV=3	0	99	VEIIANDQGNR				-0.00498943	1227.62	614.815	1227.62	614.818	2	16	4.1.1.6173.2	37.4978	2258.84	2210.16	37.55	0.22	4296.23
2	13.4	13.4	10.99	sp|P20029|GRP78_MOUSE	78 kDa glucose-regulated protein OS=Mus musculus GN=Hspa5 PE=1 SV=3	0	99	VYEGERPLTK				0.000849199	1190.63	596.322	1190.63	596.322	2	13	3.1.1.6233.3	32.5633	152.32	132.05	32.51	0.18	467.344
2	13.4	13.4	10.99	sp|P20029|GRP78_MOUSE	78 kDa glucose-regulated protein OS=Mus musculus GN=Hspa5 PE=1 SV=3	0	99	VYEGERPLTK				-0.010231	1190.62	596.317	1190.63	596.322	2	13	4.1.1.6054.2	32.5466	271.75	270.06	32.55	0.25	393.639
3	12.63	12.64	2.458	sp|Q8VHX6|FLNC_MOUSE	Filamin-C OS=Mus musculus GN=Flnc PE=1 SV=3	2	99	GPGLSQAFVGQK				-0.00928647	1187.62	594.818	1187.63	594.822	2	15	3.1.1.6499.3	44.6198	390.35	367.21	44.64	0.28	1323.2
3	12.63	12.64	2.458	sp|Q8VHX6|FLNC_MOUSE	Filamin-C OS=Mus musculus GN=Flnc PE=1 SV=3	2	99	SPFEVQVSPEAGAQK				-0.0165824	1572.76	787.388	1572.78	787.396	2	17	3.1.1.6530.9	46.391	219.55	173.17	46.34	0.17	1083.51
3	12.63	12.64	2.458	sp|Q8VHX6|FLNC_MOUSE	Filamin-C OS=Mus musculus GN=Flnc PE=1 SV=3	2	99	VGVTEGCDPTR	Carbamidomethyl(C)@7			0.0297248	1189.57	595.792	1189.54	595.777	2	14	3.1.1.6266.2	33.4474	151.1	149.68	33.4	0.29	259.83
3	12.63	12.64	2.458	sp|Q8VHX6|FLNC_MOUSE	Filamin-C OS=Mus musculus GN=Flnc PE=1 SV=3	2	99	YADQEVPR				-0.0028174	976.459	489.237	976.461	489.238	2	12	3.1.1.6238.3	32.7251	525.71	484.83	32.75	0.18	986.68
3	12.63	12.64	2.458	sp|Q8VHX6|FLNC_MOUSE	Filamin-C OS=Mus musculus GN=Flnc PE=1 SV=3	1.88606	99	ILVGPSEIGDASK				0.03384	1284.73	643.37	1284.69	643.354	2	14	3.1.1.6532.4	46.468	344.49	259.42	46.56	0.28	1607.95
3	12.63	12.64	2.458	sp|Q8VHX6|FLNC_MOUSE	Filamin-C OS=Mus musculus GN=Flnc PE=1 SV=3	0	99	VGVTEGCDPTR	Carbamidomethyl(C)@7			0.00531813	1189.55	595.78	1189.54	595.777	2	14	1.1.1.6041.2	32.1578	188.54	166.61	32.12	0.16	270.925
3	12.63	12.64	2.458	sp|Q8VHX6|FLNC_MOUSE	Filamin-C OS=Mus musculus GN=Flnc PE=1 SV=3	0	99	YADQEVPR				-0.00832292	976.453	489.234	976.461	489.238	2	12	1.1.1.6015.3	31.4618	440.58	427.52	31.47	0.17	1177.39
4	12.22	12.3	5.819	sp|Q9WUB3|PYGM_MOUSE	Glycogen phosphorylase, muscle form OS=Mus musculus GN=Pygm PE=1 SV=3	2	99	MSLVEEGAVK	Oxidation(M)@1			0.00154951	1077.54	539.777	1077.54	539.776	2	14	2.1.1.5902.4	35.9635	1098	902	36.04	0.28	1553.41
4	12.22	12.3	5.819	sp|Q9WUB3|PYGM_MOUSE	Glycogen phosphorylase, muscle form OS=Mus musculus GN=Pygm PE=1 SV=3	2	99	QRLPAPDEKI	Gln->pyro-Glu@N-term		missed R-L@2; missed K-I@9	-0.00604813	1148.61	575.314	1148.62	575.317	2	15	3.1.1.6516.6	45.5962	838.96	738.47	45.66	0.28	2324.08
4	12.22	12.3	5.819	sp|Q9WUB3|PYGM_MOUSE	Glycogen phosphorylase, muscle form OS=Mus musculus GN=Pygm PE=1 SV=3	2	99	TNFDAFPDK				-0.00172727	1053.48	527.745	1053.48	527.746	2	12	3.1.1.6509.2	45.1562	1539.24	1350.63	45.21	0.22	2814.73
4	12.22	12.3	5.819	sp|Q9WUB3|PYGM_MOUSE	Glycogen phosphorylase, muscle form OS=Mus musculus GN=Pygm PE=1 SV=3	2	99	VAAAFPGDVDR				0.003722	1116.56	559.287	1116.56	559.285	2	15	2.1.1.5996.4	41.2411	1779.87	1657.82	41.32	0.45	3910.98
4	12.22	12.3	5.819	sp|Q9WUB3|PYGM_MOUSE	Glycogen phosphorylase, muscle form OS=Mus musculus GN=Pygm PE=1 SV=3	0	99	MSLVEEGAVK	Oxidation(M)@1			0.00340059	1077.54	539.778	1077.54	539.776	2	14	4.1.1.6179.7	37.8628	1476.65	1240.84	37.94	0.28	2251.29
4	12.22	12.3	5.819	sp|Q9WUB3|PYGM_MOUSE	Glycogen phosphorylase, muscle form OS=Mus musculus GN=Pygm PE=1 SV=3	0	99	VAAAFPGDVDR				-0.00105646	1116.56	559.285	1116.56	559.285	2	14	1.1.1.6237.5	41.6577	1821.59	664.56	41.9	0.45	3337.45
4	12.22	12.3	5.819	sp|Q9WUB3|PYGM_MOUSE	Glycogen phosphorylase, muscle form OS=Mus musculus GN=Pygm PE=1 SV=3	0	99	VAAAFPGDVDR				0.000761015	1116.56	559.286	1116.56	559.285	2	13	3.1.1.6467.3	42.8227	2542.78	704.91	43.12	0.51	4304.51
5	12.01	12.01	11.49	sp|P52480|KPYM_MOUSE	Pyruvate kinase PKM OS=Mus musculus GN=Pkm PE=1 SV=4	2	99	APIIAVTR				-0.0062935	839.517	420.766	839.523	420.769	2	12	2.1.1.5975.3	40.0379	3971.7	1510.54	39.75	0.33	2866.06
5	12.01	12.01	11.49	sp|P52480|KPYM_MOUSE	Pyruvate kinase PKM OS=Mus musculus GN=Pkm PE=1 SV=4	2	99	GDLGIEIPAEK				-0.00444098	1140.6	571.306	1140.6	571.309	2	16	4.1.1.6393.2	49.783	947.6	866.97	49.84	0.23	2088.85
5	12.01	12.01	11.49	sp|P52480|KPYM_MOUSE	Pyruvate kinase PKM OS=Mus musculus GN=Pkm PE=1 SV=4	2	99	GDYPLEAVR				0.0043236	1018.51	510.264	1018.51	510.261	2	13	2.1.1.6030.2	43.1194	721.87	571.16	43.18	0.28	1134.79
5	12.01	12.01	11.49	sp|P52480|KPYM_MOUSE	Pyruvate kinase PKM OS=Mus musculus GN=Pkm PE=1 SV=4	2	99	LDIDSAPITAR				0.00739332	1170.63	586.323	1170.62	586.32	2	13	2.1.1.6064.3	44.8898	419.01	374.94	44.95	0.24	1929.24
5	12.01	12.01	11.49	sp|P52480|KPYM_MOUSE	Pyruvate kinase PKM OS=Mus musculus GN=Pkm PE=1 SV=4	2	99	NTGIICTIGPASR	Carbamidomethyl(C)@6			-0.00239183	1358.7	680.355	1358.7	680.356	2	16	2.1.1.6056.3	44.437	373.01	366.19	44.44	0.28	1401.51
5	12.01	12.01	11.49	sp|P52480|KPYM_MOUSE	Pyruvate kinase PKM OS=Mus musculus GN=Pkm PE=1 SV=4	2	99	VNLAMDVGK	Oxidation(M)@5			0.00410244	961.494	481.755	961.49	481.752	2	14	2.1.1.5908.4	36.2841	871.51	692.59	36.37	0.28	1671.85
5	12.01	12.01	11.49	sp|P52480|KPYM_MOUSE	Pyruvate kinase PKM OS=Mus musculus GN=Pkm PE=1 SV=4	0	99	GDLGIEIPAEK				-0.0243791	1140.58	571.296	1140.6	571.309	2	12	2.1.1.6149.3	47.8902	247.28	214.23	47.97	0.18	1687.63
5	12.01	12.01	11.49	sp|P52480|KPYM_MOUSE	Pyruvate kinase PKM OS=Mus musculus GN=Pkm PE=1 SV=4	0	99	GDLGIEIPAEK				-0.00727873	1140.6	571.305	1140.6	571.309	2	12	3.1.1.6595.4	49.6988	495.37	454.32	49.72	0.23	1872.74
5	12.01	12.01	11.49	sp|P52480|KPYM_MOUSE	Pyruvate kinase PKM OS=Mus musculus GN=Pkm PE=1 SV=4	0	99	GDYPLEAVR				-0.00144307	1018.51	510.261	1018.51	510.261	2	13	4.1.1.6307.2	45.0389	1197.84	751.56	45.13	0.28	1872.24
5	12.01	12.01	11.49	sp|P52480|KPYM_MOUSE	Pyruvate kinase PKM OS=Mus musculus GN=Pkm PE=1 SV=4	0	99	NTGIICTIGPASR	Carbamidomethyl(C)@6			0.00219158	1358.7	680.357	1358.7	680.356	2	13	3.1.1.6529.8	46.3191	451.84	337.95	46.23	0.23	1202.22
5	12.01	12.01	11.49	sp|P52480|KPYM_MOUSE	Pyruvate kinase PKM OS=Mus musculus GN=Pkm PE=1 SV=4	0	99	NTGIICTIGPASR	Carbamidomethyl(C)@6			-0.00148958	1358.7	680.355	1358.7	680.356	2	18	4.1.1.6328.8	46.2532	1169.66	836.89	46.37	0.23	2072.48
5	12.01	12.01	11.49	sp|P52480|KPYM_MOUSE	Pyruvate kinase PKM OS=Mus musculus GN=Pkm PE=1 SV=4	0	99	VNLAMDVGK	Oxidation(M)@5			-0.0156613	961.475	481.745	961.49	481.752	2	12	1.1.1.6151.3	36.8995	267.86	248.42	36.96	0.51	1151.19
6	11.14	11.17	9.868	sp|P07724|ALBU_MOUSE	Serum albumin OS=Mus musculus GN=Alb PE=1 SV=3	2	99	APQVSTPTLVEAAR				-0.0061031	1438.77	720.393	1438.78	720.396	2	15	3.1.1.6519.6	45.7666	359.77	351.25	45.83	0.28	1212.91
6	11.14	11.17	9.868	sp|P07724|ALBU_MOUSE	Serum albumin OS=Mus musculus GN=Alb PE=1 SV=3	2	99	CCTLPEDQR	Carbamidomethyl(C)@1; Carbamidomethyl(C)@2			-0.00538042	1177.48	589.747	1177.49	589.75	2	12	2.1.1.5746.2	30.7361	226.38	225.64	30.69	0.2	445.543
6	11.14	11.17	9.868	sp|P07724|ALBU_MOUSE	Serum albumin OS=Mus musculus GN=Alb PE=1 SV=3	2	99	ENYGELADCCTK	Carbamidomethyl(C)@9; Carbamidomethyl(C)@10			0.0379698	1458.61	730.314	1458.58	730.295	2	15	4.1.1.6209.6	39.5692	209.98	208.18	39.57	0.23	869.084
6	11.14	11.17	9.868	sp|P07724|ALBU_MOUSE	Serum albumin OS=Mus musculus GN=Alb PE=1 SV=3	2	99	TCVADESAANCDK	Carbamidomethyl(C)@2; Carbamidomethyl(C)@11			0.0119774	1439.58	720.796	1439.57	720.79	2	16	2.1.1.5442.2	27.6967	203.44	201.9	27.68	0.22	272.125
6	11.14	11.17	9.868	sp|P07724|ALBU_MOUSE	Serum albumin OS=Mus musculus GN=Alb PE=1 SV=3	2	99	YMCENQATISSK	Oxidation(M)@2; Carbamidomethyl(C)@3			0.000626733	1446.61	724.313	1446.61	724.313	2	20	2.1.1.5705.3	30.1152	448.8	441.31	30.11	0.25	934.776
6	11.14	11.17	9.868	sp|P07724|ALBU_MOUSE	Serum albumin OS=Mus musculus GN=Alb PE=1 SV=3	0	99	TCVADESAANCDK	Carbamidomethyl(C)@2; Carbamidomethyl(C)@11			-0.0208467	1439.54	720.78	1439.57	720.79	2	16	4.1.1.5823.2	29.5291	153.6	116.06	29.46	0.18	165.024
6	11.14	11.17	9.868	sp|P07724|ALBU_MOUSE	Serum albumin OS=Mus musculus GN=Alb PE=1 SV=3	0	99	YMCENQATISSK	Oxidation(M)@2; Carbamidomethyl(C)@3			0.00431405	1446.62	724.315	1446.61	724.313	2	19	3.1.1.6189.3	31.877	135.73	117.8	31.83	0.25	460.644
6	11.14	11.17	9.868	sp|P07724|ALBU_MOUSE	Serum albumin OS=Mus musculus GN=Alb PE=1 SV=3	0	99	YMCENQATISSK	Oxidation(M)@2; Carbamidomethyl(C)@3			0.00504811	1446.62	724.316	1446.61	724.313	2	19	4.1.1.6002.4	31.8173	473.85	405.07	31.92	0.24	859.971
8	10.75	10.84	12.91	sp|P05064|ALDOA_MOUSE	Fructose-bisphosphate aldolase A OS=Mus musculus GN=Aldoa PE=1 SV=2	2	99	ALANSLACQGK	Deamidated(N)@4; Carbamidomethyl(C)@8			-0.0024617	1132.55	567.283	1132.55	567.285	2	17	2.1.1.5853.3	33.5409	700.15	690.4	33.55	0.17	1583.72
8	10.75	10.84	12.91	sp|P05064|ALDOA_MOUSE	Fructose-bisphosphate aldolase A OS=Mus musculus GN=Aldoa PE=1 SV=2	2	99	GILAADESTGSIAK				-0.00290408	1331.69	666.852	1331.69	666.854	2	23	2.1.1.6003.11	41.6485	2072.9	1484.64	41.71	0.17	2729.23
8	10.75	10.84	12.91	sp|P05064|ALDOA_MOUSE	Fructose-bisphosphate aldolase A OS=Mus musculus GN=Aldoa PE=1 SV=2	2	99	LQSIGTENTEENR				0.0128447	1489.71	745.864	1489.7	745.858	2	14	2.1.1.5849.2	33.3162	221.63	209.18	33.27	0.17	346.536
8	10.75	10.84	12.91	sp|P05064|ALDOA_MOUSE	Fructose-bisphosphate aldolase A OS=Mus musculus GN=Aldoa PE=1 SV=2	2	99	LQSIGTENTEENRR			missed R-R@13	-0.00988166	1645.79	549.605	1645.8	549.608	3	13	3.1.1.6233.2	32.5383	1221.7	913.11	32.62	0.18	1196.89
8	10.75	10.84	12.91	sp|P05064|ALDOA_MOUSE	Fructose-bisphosphate aldolase A OS=Mus musculus GN=Aldoa PE=1 SV=2	1.69897	98.9	ELSDIAHR				0.00219001	939.48	470.747	939.477	470.746	2	10	2.1.1.5834.2	32.6767	1489.72	1136.48	32.74	0.17	1324.8
8	10.75	10.84	12.91	sp|P05064|ALDOA_MOUSE	Fructose-bisphosphate aldolase A OS=Mus musculus GN=Aldoa PE=1 SV=2	0	99	ALANSLACQGK	Carbamidomethyl(C)@8			0.00403505	1131.57	566.795	1131.57	566.793	2	12	2.1.1.5874.9	34.4439	10356.4	739.8	34.64	0.17	904.525
8	10.75	10.84	12.91	sp|P05064|ALDOA_MOUSE	Fructose-bisphosphate aldolase A OS=Mus musculus GN=Aldoa PE=1 SV=2	0	99	ALANSLACQGK	Deamidated(N)@4; Carbamidomethyl(C)@8			0.00219594	1132.56	567.286	1132.55	567.285	2	15	4.1.1.6130.3	35.3729	769.06	652.25	35.45	0.23	1242.5
8	10.75	10.84	12.91	sp|P05064|ALDOA_MOUSE	Fructose-bisphosphate aldolase A OS=Mus musculus GN=Aldoa PE=1 SV=2	0	99	ALANSLACQGK	Carbamidomethyl(C)@8			-0.0109781	1131.56	566.787	1131.57	566.793	2	19	4.1.1.6150.6	36.3949	10134.8	6153.86	36.48	0.17	7466.74
8	10.75	10.84	12.91	sp|P05064|ALDOA_MOUSE	Fructose-bisphosphate aldolase A OS=Mus musculus GN=Aldoa PE=1 SV=2	0	99	ALANSLACQGK	Carbamidomethyl(C)@8			-0.00304351	1131.57	566.791	1131.57	566.793	2	17	4.1.1.6177.6	37.7639	388.09	377.38	37.82	1.35	1220.41
8	10.75	10.84	12.91	sp|P05064|ALDOA_MOUSE	Fructose-bisphosphate aldolase A OS=Mus musculus GN=Aldoa PE=1 SV=2	0	99	GILAADESTGSIAK				-0.0042709	1331.69	666.852	1331.69	666.854	2	18	3.1.1.6477.6	43.3836	950.84	643.38	43.47	0.23	1554.43
8	10.75	10.84	12.91	sp|P05064|ALDOA_MOUSE	Fructose-bisphosphate aldolase A OS=Mus musculus GN=Aldoa PE=1 SV=2	0	99	GILAADESTGSIAK				0.000580068	1331.69	666.854	1331.69	666.854	2	20	1.1.1.6247.7	42.2364	370.38	341.79	42.3	0.23	924.688
8	10.75	10.84	12.91	sp|P05064|ALDOA_MOUSE	Fructose-bisphosphate aldolase A OS=Mus musculus GN=Aldoa PE=1 SV=2	0	99	GILAADESTGSIAK				-0.00361239	1331.69	666.852	1331.69	666.854	2	22	4.1.1.6279.12	43.4873	6012.99	2736.98	43.61	0.23	4083.72
8	10.75	10.84	12.91	sp|P05064|ALDOA_MOUSE	Fructose-bisphosphate aldolase A OS=Mus musculus GN=Aldoa PE=1 SV=2	0	99	GILAADESTGSIAK				-0.0285146	1331.66	666.84	1331.69	666.854	2	16	4.1.1.6297.5	44.505	332.47	326.2	44.45	0.9	979.079
8	10.75	10.84	12.91	sp|P05064|ALDOA_MOUSE	Fructose-bisphosphate aldolase A OS=Mus musculus GN=Aldoa PE=1 SV=2	0	99	LQSIGTENTEENRR			missed R-R@13	-0.00304879	1645.8	549.607	1645.8	549.608	3	10	2.1.1.5747.2	30.7671	3097.58	1048.13	30.9	0.15	1102.69
9	9.55	11.57	7.43	sp|P63017|HSP7C_MOUSE	Heat shock cognate 71 kDa protein OS=Mus musculus GN=Hspa8 PE=1 SV=1	2	99	NQVAMNPTNTVFDAK	Oxidation(M)@5			-0.00690279	1664.78	833.395	1664.78	833.399	2	20	2.1.1.6004.6	41.705	483.8	476.61	41.71	0.23	1157.29
9	9.55	11.57	7.43	sp|P63017|HSP7C_MOUSE	Heat shock cognate 71 kDa protein OS=Mus musculus GN=Hspa8 PE=1 SV=1	2	99	NQVAMNPTNTVFDAKR	Oxidation(M)@5		missed K-R@15	-0.00324236	1820.88	607.967	1820.88	607.969	3	19	3.1.1.6423.6	40.3833	517.22	461.39	40.44	0.23	1475.54
9	9.55	11.57	7.43	sp|P63017|HSP7C_MOUSE	Heat shock cognate 71 kDa protein OS=Mus musculus GN=Hspa8 PE=1 SV=1	2	99	TTPSYVAFTDTER				0.0103922	1486.7	744.36	1486.69	744.354	2	14	2.1.1.6080.3	45.6424	329.8	324.44	45.65	0.23	1464.81
9	9.55	11.57	7.43	sp|P63017|HSP7C_MOUSE	Heat shock cognate 71 kDa protein OS=Mus musculus GN=Hspa8 PE=1 SV=1	2	99	VCNPIITK	Carbamidomethyl(C)@2			0.00181222	943.518	472.766	943.516	472.765	2	13	2.1.1.5910.7	36.4069	2046.8	805.5	36.6	0.28	1782.26
9	9.55	11.57	7.43	sp|P63017|HSP7C_MOUSE	Heat shock cognate 71 kDa protein OS=Mus musculus GN=Hspa8 PE=1 SV=1	0	99	NQVAMNPTNTVFDAK	Oxidation(M)@5			0.010496	1664.79	833.404	1664.78	833.399	2	20	3.1.1.6477.8	43.4002	682.12	644.03	43.46	0.23	1269.9
9	9.55	11.57	7.43	sp|P63017|HSP7C_MOUSE	Heat shock cognate 71 kDa protein OS=Mus musculus GN=Hspa8 PE=1 SV=1	0	99	NQVAMNPTNTVFDAK	Oxidation(M)@5			0.0108672	1664.79	833.404	1664.78	833.399	2	20	4.1.1.6279.13	43.4923	1437.57	1065.32	43.56	0.23	1585.03
9	9.55	11.57	7.43	sp|P63017|HSP7C_MOUSE	Heat shock cognate 71 kDa protein OS=Mus musculus GN=Hspa8 PE=1 SV=1	0	99	NQVAMNPTNTVFDAKR	Oxidation(M)@5		missed K-R@15	0.0028683	1820.89	607.97	1820.88	607.969	3	18	4.1.1.6225.3	40.4572	576.09	432.24	40.53	0.23	1434.4
9	9.55	11.57	7.43	sp|P63017|HSP7C_MOUSE	Heat shock cognate 71 kDa protein OS=Mus musculus GN=Hspa8 PE=1 SV=1	0	99	TTPSYVAFTDTER				0.0130928	1486.71	744.361	1486.69	744.354	2	14	3.1.1.6546.7	47.2948	1215.48	724.38	47.41	0.23	1800.74
9	9.55	11.57	7.43	sp|P63017|HSP7C_MOUSE	Heat shock cognate 71 kDa protein OS=Mus musculus GN=Hspa8 PE=1 SV=1	0	99	TTPSYVAFTDTER				0.00118941	1486.7	744.355	1486.69	744.354	2	17	4.1.1.6349.9	47.4483	1904.15	1329.9	47.56	0.23	2718.62
9	9.55	11.57	7.43	sp|P63017|HSP7C_MOUSE	Heat shock cognate 71 kDa protein OS=Mus musculus GN=Hspa8 PE=1 SV=1	0	99	VEIIANDQGNR				0.0513253	1227.67	614.843	1227.62	614.818	2	16	3.1.1.6370.3	37.3567	428	280.73	37.46	0.28	2151.79
9	9.55	11.57	7.43	sp|P63017|HSP7C_MOUSE	Heat shock cognate 71 kDa protein OS=Mus musculus GN=Hspa8 PE=1 SV=1	0	99	VEIIANDQGNR				-0.00160725	1227.62	614.817	1227.62	614.818	2	11	2.1.1.5894.5	35.4881	2302.52	755.5	35.65	0.22	1853.25
9	9.55	11.57	7.43	sp|P63017|HSP7C_MOUSE	Heat shock cognate 71 kDa protein OS=Mus musculus GN=Hspa8 PE=1 SV=1	0	99	VEIIANDQGNR				-0.00498943	1227.62	614.815	1227.62	614.818	2	16	4.1.1.6173.2	37.4978	2258.84	2210.16	37.55	0.22	4296.23
10	9.35	9.39	11.84	sp|Q91VI7|RINI_MOUSE	Ribonuclease inhibitor OS=Mus musculus GN=Rnh1 PE=1 SV=1	2	99	ASLQELDLSSNK				-0.00186343	1303.66	652.837	1303.66	652.838	2	19	2.1.1.6058.3	44.5335	635.69	568.14	44.61	0.23	1382.91
10	9.35	9.39	11.84	sp|Q91VI7|RINI_MOUSE	Ribonuclease inhibitor OS=Mus musculus GN=Rnh1 PE=1 SV=1	2	99	DLCDVVASK	Carbamidomethyl(C)@3			0.00445944	1005.48	503.75	1005.48	503.747	2	14	2.1.1.5999.9	41.4027	997.58	950.24	41.43	0.22	1976.37
10	9.35	9.39	11.84	sp|Q91VI7|RINI_MOUSE	Ribonuclease inhibitor OS=Mus musculus GN=Rnh1 PE=1 SV=1	2	99	LDDCGLTEVR	Carbamidomethyl(C)@4			0.0358412	1176.58	589.297	1176.54	589.28	2	16	2.1.1.5992.5	41.0301	380.23	372.3	41.04	0.28	1564.62
10	9.35	9.39	11.84	sp|Q91VI7|RINI_MOUSE	Ribonuclease inhibitor OS=Mus musculus GN=Rnh1 PE=1 SV=1	1.72125	99	SLDIQCEQLSDAR	Acetyl@N-term; Carbamidomethyl(C)@6	Acetyl@2	cleaved M-S@N-term	-0.0034588	1575.72	788.865	1575.72	788.867	2	17	4.1.1.6422.5	51.3222	479.77	476.69	51.27	0.23	1041.48
10	9.35	9.39	11.84	sp|Q91VI7|RINI_MOUSE	Ribonuclease inhibitor OS=Mus musculus GN=Rnh1 PE=1 SV=1	0	99	ASLQELDLSSNK				-0.00248931	1303.66	652.837	1303.66	652.838	2	20	4.1.1.6338.8	46.8176	1831.42	217.42	46.44	0.17	1100.51
10	9.35	9.39	11.84	sp|Q91VI7|RINI_MOUSE	Ribonuclease inhibitor OS=Mus musculus GN=Rnh1 PE=1 SV=1	0	99	DLCDVVASK	Carbamidomethyl(C)@3			0.0026808	1005.48	503.749	1005.48	503.747	2	14	4.1.1.6276.7	43.2938	1387.47	1233.27	43.33	0.22	2389.03
12	8.37	8.54	14.11	sp|P16858|G3P_MOUSE	Glyceraldehyde-3-phosphate dehydrogenase OS=Mus musculus GN=Gapdh PE=1 SV=2	2	99	GAAQNIIPASTGAAK				-0.000707571	1368.74	685.375	1368.74	685.375	2	21	2.1.1.5949.6	38.6284	9356.02	1292.27	38.86	0.23	2235.54
12	8.37	8.54	14.11	sp|P16858|G3P_MOUSE	Glyceraldehyde-3-phosphate dehydrogenase OS=Mus musculus GN=Gapdh PE=1 SV=2	2	99	IVSNASCTTNCLAPLAK	Carbamidomethyl(C)@7; Carbamidomethyl(C)@11			-0.0164738	1818.88	607.301	1818.9	607.306	3	21	2.1.1.6035.5	43.3923	246.06	215.31	43.35	0.23	1146.3
12	8.37	8.54	14.11	sp|P16858|G3P_MOUSE	Glyceraldehyde-3-phosphate dehydrogenase OS=Mus musculus GN=Gapdh PE=1 SV=2	1.95861	99	VVDLMAYMASKE	Oxidation(M)@5; Oxidation(M)@8		missed K-E@11	-0.0119432	1387.62	694.819	1387.64	694.825	2	21	2.1.1.6010.4	42.0441	1654.66	1086.74	42.16	0.28	1727.73
12	8.37	8.54	14.11	sp|P16858|G3P_MOUSE	Glyceraldehyde-3-phosphate dehydrogenase OS=Mus musculus GN=Gapdh PE=1 SV=2	1.74473	99	DGRGAAQNIIPASTGAAK			missed R-G@3	-0.000792443	1696.89	566.636	1696.89	566.636	3	12	2.1.1.5945.3	38.3859	259.01	246.84	38.35	0.23	1456.51
12	8.37	8.54	14.11	sp|P16858|G3P_MOUSE	Glyceraldehyde-3-phosphate dehydrogenase OS=Mus musculus GN=Gapdh PE=1 SV=2	0	99	GAAQNIIPASTGAAK				0.0130185	1368.75	685.382	1368.74	685.375	2	19	3.1.1.6424.6	40.4397	1118.95	611.93	40.56	0.23	1879.45
12	8.37	8.54	14.11	sp|P16858|G3P_MOUSE	Glyceraldehyde-3-phosphate dehydrogenase OS=Mus musculus GN=Gapdh PE=1 SV=2	0	99	GAAQNIIPASTGAAK				-0.00593143	1368.73	685.372	1368.74	685.375	2	17	1.1.1.6194.5	39.3261	696.74	558.82	39.39	0.23	1303.9
12	8.37	8.54	14.11	sp|P16858|G3P_MOUSE	Glyceraldehyde-3-phosphate dehydrogenase OS=Mus musculus GN=Gapdh PE=1 SV=2	0	99	GAAQNIIPASTGAAK				0.00319342	1368.74	685.377	1368.74	685.375	2	23	4.1.1.6225.4	40.4739	14512	2192.88	40.7	0.23	3098.22
12	8.37	8.54	14.11	sp|P16858|G3P_MOUSE	Glyceraldehyde-3-phosphate dehydrogenase OS=Mus musculus GN=Gapdh PE=1 SV=2	0	99	IVSNASCTTNCLAPLAK	Carbamidomethyl(C)@7; Carbamidomethyl(C)@11			-0.00505164	1818.89	910.453	1818.9	910.456	2	23	4.1.1.6308.8	45.1286	922.37	746.67	45.19	0.17	1423.22
12	8.37	8.54	14.11	sp|P16858|G3P_MOUSE	Glyceraldehyde-3-phosphate dehydrogenase OS=Mus musculus GN=Gapdh PE=1 SV=2	0	99	VVDLMAYMASKE	Oxidation(M)@5; Oxidation(M)@8		missed K-E@11	0.050059	1387.69	694.851	1387.64	694.825	2	19	3.1.1.6486.12	43.8908	344.48	295.26	43.81	0.17	1545.9
12	8.37	8.54	14.11	sp|P16858|G3P_MOUSE	Glyceraldehyde-3-phosphate dehydrogenase OS=Mus musculus GN=Gapdh PE=1 SV=2	0	99	VVDLMAYMASKE	Oxidation(M)@5; Oxidation(M)@8		missed K-E@11	0.00245034	1387.64	694.827	1387.64	694.825	2	21	4.1.1.6286.9	43.8807	5401.85	1987.83	44.06	0.22	2753.82
12	8.37	8.54	14.11	sp|P16858|G3P_MOUSE	Glyceraldehyde-3-phosphate dehydrogenase OS=Mus musculus GN=Gapdh PE=1 SV=2	0	99	VVDLMAYMASKE	Dioxidation(M)@5; Oxidation(M)@8	Dioxidation(M)@326	missed K-E@11	0.0130923	1403.64	702.83	1403.63	702.823	2	15	4.1.1.6311.8	45.2915	409.13	329.86	45.19	0.17	1390.11
15	6.15	6.16	9.186	sp|P07310|KCRM_MOUSE	Creatine kinase M-type OS=Mus musculus GN=Ckm PE=1 SV=1	2	99	GGDDLDPNYVLSSR				0.00850737	1506.7	754.359	1506.7	754.355	2	20	3.1.1.6594.5	49.6554	203.93	201.94	49.66	0.28	633.056
15	6.15	6.16	9.186	sp|P07310|KCRM_MOUSE	Creatine kinase M-type OS=Mus musculus GN=Ckm PE=1 SV=1	2	99	GQSIDDMIPAQK	Oxidation(M)@7			0.00372744	1317.63	659.821	1317.62	659.819	2	14	2.1.1.5932.5	37.6684	10022.8	529.55	36.71	0.23	1304.7
15	6.15	6.16	9.186	sp|P07310|KCRM_MOUSE	Creatine kinase M-type OS=Mus musculus GN=Ckm PE=1 SV=1	2	99	VLTPDLYNK				-0.00611247	1061.57	531.792	1061.58	531.795	2	10	1.1.1.6269.4	43.4749	1021.72	792.32	43.54	0.23	1751.73
15	6.15	6.16	9.186	sp|P07310|KCRM_MOUSE	Creatine kinase M-type OS=Mus musculus GN=Ckm PE=1 SV=1	0	99	GGDDLDPNYVLSSR				0.00712819	1506.7	754.358	1506.7	754.355	2	18	4.1.1.6390.7	49.6131	897.45	483.19	49.73	0.23	1075.3
15	6.15	6.16	9.186	sp|P07310|KCRM_MOUSE	Creatine kinase M-type OS=Mus musculus GN=Ckm PE=1 SV=1	0	99	GQSIDDMIPAQK	Oxidation(M)@7			0.00372744	1317.63	659.821	1317.62	659.819	2	20	2.1.1.5914.6	36.6528	10022.8	8729.27	36.71	0.23	15700.3
15	6.15	6.16	9.186	sp|P07310|KCRM_MOUSE	Creatine kinase M-type OS=Mus musculus GN=Ckm PE=1 SV=1	0	99	GQSIDDMIPAQK	Dioxidation(M)@7	Dioxidation(M)@376		-0.000943705	1333.62	667.816	1333.62	667.816	2	18	2.1.1.5948.3	38.5719	501.02	493.53	38.58	0.28	1489.01
15	6.15	6.16	9.186	sp|P07310|KCRM_MOUSE	Creatine kinase M-type OS=Mus musculus GN=Ckm PE=1 SV=1	0	99	GQSIDDMIPAQK	Oxidation(M)@7			0.00748584	1317.63	659.823	1317.62	659.819	2	17	1.1.1.6156.4	37.1814	1355.74	957.32	37.3	0.23	1984.85
15	6.15	6.16	9.186	sp|P07310|KCRM_MOUSE	Creatine kinase M-type OS=Mus musculus GN=Ckm PE=1 SV=1	0	99	GQSIDDMIPAQK	Oxidation(M)@7			0.000190351	1317.62	659.819	1317.62	659.819	2	20	4.1.1.6187.10	38.326	12956.5	2296.61	38.55	0.23	3292.76
15	6.15	6.16	9.186	sp|P07310|KCRM_MOUSE	Creatine kinase M-type OS=Mus musculus GN=Ckm PE=1 SV=1	0	99	GQSIDDMIPAQK	Oxidation(M)@7			0.000190351	1317.62	659.819	1317.62	659.819	2	15	4.1.1.6207.5	39.4562	12956.5	926.79	38.55	0.23	1789.13
15	6.15	6.16	9.186	sp|P07310|KCRM_MOUSE	Creatine kinase M-type OS=Mus musculus GN=Ckm PE=1 SV=1	0	99	GQSIDDMIPAQK	Dioxidation(M)@7	Dioxidation(M)@376		-0.0019818	1333.62	667.816	1333.62	667.816	2	14	4.1.1.6223.13	40.3608	821.52	718.75	40.42	0.23	1613.93
16	5.77	5.87	8.753	sp|P68134|ACTS_MOUSE; sp|P68033|ACTC_MOUSE; sp|P63268|ACTH_MOUSE; sp|P62737|ACTA_MOUSE	Actin, alpha skeletal muscle OS=Mus musculus GN=Acta1 PE=1 SV=1; Actin, alpha cardiac muscle 1 OS=Mus musculus GN=Actc1 PE=1 SV=1; Actin, gamma-enteric smooth muscle OS=Mus musculus GN=Actg2 PE=1 SV=1; Actin, aortic smooth muscle OS=Mus musculus GN=Acta2 PE=1 SV=1	2	99	AGFAGDDAPR				0.00213207	975.443	488.729	975.441	488.728	2	16	2.1.1.5832.2	32.5394	2680.77	874.29	32.68	0.22	1360.31
16	5.77	5.87	8.753	sp|P68134|ACTS_MOUSE; sp|P68033|ACTC_MOUSE; sp|P63268|ACTH_MOUSE; sp|P62737|ACTA_MOUSE	Actin, alpha skeletal muscle OS=Mus musculus GN=Acta1 PE=1 SV=1; Actin, alpha cardiac muscle 1 OS=Mus musculus GN=Actc1 PE=1 SV=1; Actin, gamma-enteric smooth muscle OS=Mus musculus GN=Actg2 PE=1 SV=1; Actin, aortic smooth muscle OS=Mus musculus GN=Acta2 PE=1 SV=1	2	99	EITALAPSTMK	Oxidation(M)@10			0.00543083	1176.61	589.313	1176.61	589.31	2	13	2.1.1.5945.4	38.4026	904.29	740.73	38.46	0.23	2003.75
16	5.77	5.87	8.753	sp|P68134|ACTS_MOUSE; sp|P68033|ACTC_MOUSE; sp|P63268|ACTH_MOUSE; sp|P62737|ACTA_MOUSE	Actin, alpha skeletal muscle OS=Mus musculus GN=Acta1 PE=1 SV=1; Actin, alpha cardiac muscle 1 OS=Mus musculus GN=Actc1 PE=1 SV=1; Actin, gamma-enteric smooth muscle OS=Mus musculus GN=Actg2 PE=1 SV=1; Actin, aortic smooth muscle OS=Mus musculus GN=Acta2 PE=1 SV=1	0	99	AGFAGDDAPR				-0.00213653	975.439	488.727	975.441	488.728	2	15	1.1.1.6067.2	33.1343	504.98	345.97	33.23	0.24	893.973
16	5.77	5.87	8.753	sp|P68134|ACTS_MOUSE; sp|P68033|ACTC_MOUSE; sp|P63268|ACTH_MOUSE; sp|P62737|ACTA_MOUSE	Actin, alpha skeletal muscle OS=Mus musculus GN=Acta1 PE=1 SV=1; Actin, alpha cardiac muscle 1 OS=Mus musculus GN=Actc1 PE=1 SV=1; Actin, gamma-enteric smooth muscle OS=Mus musculus GN=Actg2 PE=1 SV=1; Actin, aortic smooth muscle OS=Mus musculus GN=Acta2 PE=1 SV=1	0	99	AGFAGDDAPR				-0.00320897	975.438	488.726	975.441	488.728	2	16	4.1.1.6113.2	34.4517	2847.15	1123.07	34.6	0.22	1340.5
16	5.77	5.87	8.753	sp|P68134|ACTS_MOUSE; sp|P68033|ACTC_MOUSE; sp|P63268|ACTH_MOUSE; sp|P62737|ACTA_MOUSE	Actin, alpha skeletal muscle OS=Mus musculus GN=Acta1 PE=1 SV=1; Actin, alpha cardiac muscle 1 OS=Mus musculus GN=Actc1 PE=1 SV=1; Actin, gamma-enteric smooth muscle OS=Mus musculus GN=Actg2 PE=1 SV=1; Actin, aortic smooth muscle OS=Mus musculus GN=Acta2 PE=1 SV=1	0	99	AGFAGDDAPR				-0.00623098	975.435	488.725	975.441	488.728	2	12	3.1.1.6305.2	34.4292	594.67	417.02	34.54	0.26	696.265
18	4.94	5.15	4.487	sp|P47857|PFKAM_MOUSE	ATP-dependent 6-phosphofructokinase, muscle type OS=Mus musculus GN=Pfkm PE=1 SV=3	1.95861	99	AIAVLTSGGDAQGMNAAVR	Oxidation(M)@14			0.020306	1816.93	606.651	1816.91	606.644	3	22	4.1.1.6297.4	44.4916	650.56	518.02	44.45	0.17	1364.51
18	4.94	5.15	4.487	sp|P47857|PFKAM_MOUSE	ATP-dependent 6-phosphofructokinase, muscle type OS=Mus musculus GN=Pfkm PE=1 SV=3	0	99	AIAVLTSGGDAQGMNAAVR	Oxidation(M)@14			0.0408196	1816.95	909.483	1816.91	909.462	2	20	4.1.1.6296.14	44.4482	273.41	261.55	44.45	0.17	899.799
19	4.63	4.66	10.84	sp|P06151|LDHA_MOUSE	L-lactate dehydrogenase A chain OS=Mus musculus GN=Ldha PE=1 SV=3	2	99	IVSSKDYCVTANSK	Carbamidomethyl(C)@8		missed K-D@5	-0.00104459	1570.76	524.596	1570.77	524.596	3	14	4.1.1.6113.4	34.4851	473.19	464.49	34.49	0.22	1073.19
19	4.63	4.66	10.84	sp|P06151|LDHA_MOUSE	L-lactate dehydrogenase A chain OS=Mus musculus GN=Ldha PE=1 SV=3	2	99	VTLTPEEEAR				0.00263187	1143.58	572.797	1143.58	572.796	2	13	2.1.1.5905.10	36.1448	4548.94	1855.31	36.31	0.23	2981.94
20	4.39	4.41	3.55	sp|P08249|MDHM_MOUSE	Malate dehydrogenase, mitochondrial OS=Mus musculus GN=Mdh2 PE=1 SV=3	2	99	IQEAGTEVVK				-0.00208972	1072.57	537.294	1072.58	537.295	2	14	4.1.1.6098.6	33.7951	1669.07	1379.99	33.85	0.22	2149.37
20	4.39	4.41	3.55	sp|P08249|MDHM_MOUSE	Malate dehydrogenase, mitochondrial OS=Mus musculus GN=Mdh2 PE=1 SV=3	2	99	IQEAGTEVVKAK			missed K-A@10	0.00295801	1271.71	424.911	1271.71	424.91	3	12	2.1.1.5705.2	30.0902	654.79	540.28	30.11	0.13	759.664
20	4.39	4.41	3.55	sp|P08249|MDHM_MOUSE	Malate dehydrogenase, mitochondrial OS=Mus musculus GN=Mdh2 PE=1 SV=3	0	99	IQEAGTEVVK				0.0070024	1072.58	537.299	1072.58	537.295	2	11	1.1.1.6052.3	32.5714	198.99	188.17	32.57	0.23	700.16
20	4.39	4.41	3.55	sp|P08249|MDHM_MOUSE	Malate dehydrogenase, mitochondrial OS=Mus musculus GN=Mdh2 PE=1 SV=3	0	99	IQEAGTEVVK				0.00041875	1072.58	537.296	1072.58	537.295	2	11	2.1.1.5798.2	31.8922	1508.43	615.35	32.04	0.24	691.06
20	4.39	4.41	3.55	sp|P08249|MDHM_MOUSE	Malate dehydrogenase, mitochondrial OS=Mus musculus GN=Mdh2 PE=1 SV=3	0	99	IQEAGTEVVKAK			missed K-A@10	-0.00270135	1271.71	424.909	1271.71	424.91	3	14	4.1.1.6003.2	31.8732	764.92	671.27	31.92	0.18	613.548
21	4.32	4.34	2.308	sp|Q99KI0|ACON_MOUSE	Aconitate hydratase, mitochondrial OS=Mus musculus GN=Aco2 PE=1 SV=1	2	99	NTIVTSYNR				0.00818042	1066.55	534.282	1066.54	534.278	2	11	2.1.1.5874.7	34.4372	2053.99	1638.79	34.47	0.33	2574.64
21	4.32	4.34	2.308	sp|Q99KI0|ACON_MOUSE	Aconitate hydratase, mitochondrial OS=Mus musculus GN=Aco2 PE=1 SV=1	2	99	VDVSPTSQR				0.00694773	987.505	494.76	987.499	494.757	2	9	2.1.1.5613.2	29.0286	178.14	175.35	29.04	0.22	234.435
21	4.32	4.34	2.308	sp|Q99KI0|ACON_MOUSE	Aconitate hydratase, mitochondrial OS=Mus musculus GN=Aco2 PE=1 SV=1	0	99	NTIVTSYNR				-0.00985304	1066.53	534.273	1066.54	534.278	2	9	1.1.1.6115.5	35.0032	1921.53	1675.67	35.05	0.34	2115.21
21	4.32	4.34	2.308	sp|Q99KI0|ACON_MOUSE	Aconitate hydratase, mitochondrial OS=Mus musculus GN=Aco2 PE=1 SV=1	0	99	VDVSPTSQR				0.00767034	987.506	494.76	987.499	494.757	2	10	4.1.1.5955.2	30.9137	144.62	144.43	30.91	0.26	202.226
22	4.24	4.26	14.23	sp|Q02105|C1QC_MOUSE	Complement C1q subcomponent subunit C OS=Mus musculus GN=C1qc PE=1 SV=2	2	99	GTSGLPGDPGPR				0.000396623	1109.55	555.781	1109.55	555.781	2	12	2.1.1.5883.2	34.943	881.89	823.26	34.92	0.23	2313.27
22	4.24	4.26	14.23	sp|Q02105|C1QC_MOUSE	Complement C1q subcomponent subunit C OS=Mus musculus GN=C1qc PE=1 SV=2	2	99	QVSSGGVLLR	Gln->pyro-Glu@N-term			0.00767772	997.563	499.789	997.556	499.785	2	15	2.1.1.6155.4	48.1145	316.17	303.4	48.1	0.28	1683.15
22	4.24	4.26	14.23	sp|Q02105|C1QC_MOUSE	Complement C1q subcomponent subunit C OS=Mus musculus GN=C1qc PE=1 SV=2	0.0710923	99	QTTQYPEANALVR	Dehydrated(T)@3; Deamidated(Q)@4	Dehydrated(T)@130		-0.0240567	1472.7	737.358	1472.73	737.37	2	14	2.1.1.6133.2	47.4089	286.1	281.39	47.36	0.29	615.761
22	4.24	4.26	14.23	sp|Q02105|C1QC_MOUSE	Complement C1q subcomponent subunit C OS=Mus musculus GN=C1qc PE=1 SV=2	0	99	GTSGLPGDPGPR	Oxidation(P)@6	Oxidation(P)@97		0.00246754	1125.54	563.779	1125.54	563.778	2	11	2.1.1.5795.2	31.7573	5679.92	823.99	32.04	0.3	806.667
22	4.24	4.26	14.23	sp|Q02105|C1QC_MOUSE	Complement C1q subcomponent subunit C OS=Mus musculus GN=C1qc PE=1 SV=2	0	99	GTSGLPGDPGPR	Oxidation(P)@6; Oxidation(P)@9	Oxidation(P)@97; Oxidation(P)@100		0.00600083	1141.54	571.778	1141.54	571.775	2	12	2.1.1.5615.2	29.0897	358.98	298.35	29.19	0.31	482.645
22	4.24	4.26	14.23	sp|Q02105|C1QC_MOUSE	Complement C1q subcomponent subunit C OS=Mus musculus GN=C1qc PE=1 SV=2	0	99	GTSGLPGDPGPR	Oxidation(P)@6; Oxidation(P)@11	Oxidation(P)@97; Oxidation(P)@102		0.00600083	1141.54	571.778	1141.54	571.775	2	12	2.1.1.5615.2	29.0897	358.98	298.35	29.19	0.31	482.645
22	4.24	4.26	14.23	sp|Q02105|C1QC_MOUSE	Complement C1q subcomponent subunit C OS=Mus musculus GN=C1qc PE=1 SV=2	0	99	GTSGLPGDPGPR	Oxidation(P)@6	Oxidation(P)@97		0.00246754	1125.54	563.779	1125.54	563.778	2	11	2.1.1.5836.3	32.7623	5679.92	475.75	32.04	0.3	1213.6
22	4.24	4.26	14.23	sp|Q02105|C1QC_MOUSE	Complement C1q subcomponent subunit C OS=Mus musculus GN=C1qc PE=1 SV=2	0	99	GTSGLPGDPGPR	Oxidation(P)@6	Oxidation(P)@97		0.000499149	1125.54	563.778	1125.54	563.778	2	10	1.1.1.6049.2	32.429	443.54	268.52	32.57	0.29	700.46
22	4.24	4.26	14.23	sp|Q02105|C1QC_MOUSE	Complement C1q subcomponent subunit C OS=Mus musculus GN=C1qc PE=1 SV=2	0	99	GTSGLPGDPGPR	Oxidation(P)@6	Oxidation(P)@97		-0.00520985	1125.54	563.775	1125.54	563.778	2	10	3.1.1.6284.4	33.7458	442.62	340.03	33.81	0.28	772.065
22	4.24	4.26	14.23	sp|Q02105|C1QC_MOUSE	Complement C1q subcomponent subunit C OS=Mus musculus GN=C1qc PE=1 SV=2	0	99	GTSGLPGDPGPR	Oxidation(P)@6	Oxidation(P)@97		0.00175093	1125.54	563.779	1125.54	563.778	2	12	4.1.1.6114.3	34.5145	5988.43	597.48	33.86	0.29	1374.01
22	4.24	4.26	14.23	sp|Q02105|C1QC_MOUSE	Complement C1q subcomponent subunit C OS=Mus musculus GN=C1qc PE=1 SV=2	0	99	GTSGLPGDPGPR				-0.0104925	1109.54	555.775	1109.55	555.781	2	14	4.1.1.6157.5	36.7403	980.29	960.67	36.76	0.17	2472.99
22	4.24	4.26	14.23	sp|Q02105|C1QC_MOUSE	Complement C1q subcomponent subunit C OS=Mus musculus GN=C1qc PE=1 SV=2	0	99	QTTQYPEANALVR	Gln->pyro-Glu@N-term			0.00357663	1472.73	737.372	1472.73	737.37	2	18	4.1.1.6383.5	49.2176	953.37	707.4	49.28	0.17	1571.42
23	4.15	4.16	4.804	sp|Q9D0F9|PGM1_MOUSE	Phosphoglucomutase-1 OS=Mus musculus GN=Pgm1 PE=1 SV=4	2	99	LSGTGSAGATIR				0.0113615	1089.59	545.802	1089.58	545.796	2	14	4.1.1.6076.3	33.1707	189.3	174.66	33.12	0.24	942.577
23	4.15	4.16	4.804	sp|Q9D0F9|PGM1_MOUSE	Phosphoglucomutase-1 OS=Mus musculus GN=Pgm1 PE=1 SV=4	2	99	TQAYPDQKPGTSGLR				0.00623247	1617.82	540.28	1617.81	540.278	3	12	2.1.1.5830.3	32.4522	161.18	161.03	32.46	0.11	910.574
23	4.15	4.16	4.804	sp|Q9D0F9|PGM1_MOUSE	Phosphoglucomutase-1 OS=Mus musculus GN=Pgm1 PE=1 SV=4	0	99	TQAYPDQKPGTSGLR				0.00885249	1617.82	540.281	1617.81	540.278	3	14	4.1.1.6105.2	34.1372	576.24	524.43	34.19	0.17	742.263
23	4.15	4.16	4.804	sp|Q9D0F9|PGM1_MOUSE	Phosphoglucomutase-1 OS=Mus musculus GN=Pgm1 PE=1 SV=4	0	99	TQAYPDQKPGTSGLR				-0.0267539	1617.78	540.269	1617.81	540.278	3	11	3.1.1.6291.4	34.1385	190.31	187.56	34.13	0.12	601.153
25	3.6	3.75	1.843	sp|P21550|ENOB_MOUSE	Beta-enolase OS=Mus musculus GN=Eno3 PE=1 SV=3	2	99	ACNCLLLK	Carbamidomethyl(C)@2; Carbamidomethyl(C)@4			0.0111778	990.51	496.262	990.499	496.257	2	13	2.1.1.6003.4	41.6135	697.37	692.61	41.65	0.23	1679.75
27	2.68	2.74	4.521	sp|Q03265|ATPA_MOUSE	ATP synthase subunit alpha, mitochondrial OS=Mus musculus GN=Atp5a1 PE=1 SV=1	2	99	AVDSLVPIGR				-0.00182869	1025.59	513.8	1025.59	513.801	2	13	2.1.1.6127.2	47.1381	504.47	431.97	47.18	0.18	1603.72
27	2.68	2.74	4.521	sp|Q03265|ATPA_MOUSE	ATP synthase subunit alpha, mitochondrial OS=Mus musculus GN=Atp5a1 PE=1 SV=1	0.00833099	99	QKTGTAEMSSILEER	Gln->pyro-Glu@N-term; Oxidation(M)@8		cleaved L-Q@N-term; missed K-T@2	0.0216571	1677.81	839.912	1677.79	839.901	2	19	4.1.1.6251.12	41.9275	175.23	155.98	41.88	0.17	960.503
27	2.68	2.74	4.521	sp|Q03265|ATPA_MOUSE	ATP synthase subunit alpha, mitochondrial OS=Mus musculus GN=Atp5a1 PE=1 SV=1	0	99	AVDSLVPIGR				-0.000637702	1025.59	513.8	1025.59	513.801	2	14	4.1.1.6381.2	49.0724	1264.17	1123.89	49.11	0.23	2532.68
29	2.09	2.1	1.365	sp|Q01853|TERA_MOUSE	Transitional endoplasmic reticulum ATPase OS=Mus musculus GN=Vcp PE=1 SV=4	2	99	LAGESESNLR				0.0268759	1074.56	538.286	1074.53	538.273	2	13	1.1.1.6016.3	31.5178	255.75	145.94	31.76	0.42	614.254
29	2.09	2.1	1.365	sp|Q01853|TERA_MOUSE	Transitional endoplasmic reticulum ATPase OS=Mus musculus GN=Vcp PE=1 SV=4	0.094744	99	LAGESESNLRK	Lys-loss@C-term		missed R-K@10	0.0154724	1074.55	538.28	1074.53	538.273	2	13	4.1.1.6062.3	32.7919	177.79	165.17	32.76	0.29	703.355
29	2.09	2.1	1.365	sp|Q01853|TERA_MOUSE	Transitional endoplasmic reticulum ATPase OS=Mus musculus GN=Vcp PE=1 SV=4	0	99	LAGESESNLRK	Lys-loss@C-term		missed R-K@10	-0.00441434	1074.53	538.27	1074.53	538.273	2	11	3.1.1.6238.4	32.7418	181.2	177.95	32.75	0.31	497.346
30	2.06	2.07	4.348	sp|P17751|TPIS_MOUSE	Triosephosphate isomerase OS=Mus musculus GN=Tpi1 PE=1 SV=4	2	99	IIYGGSVTGATCK	Carbamidomethyl(C)@12			-0.00187957	1325.66	663.839	1325.66	663.84	2	18	4.1.1.6223.12	40.3558	524.52	515.87	40.36	0.23	1516.24
32	2.02	2.02	2.376	sp|P62631|EF1A2_MOUSE	Elongation factor 1-alpha 2 OS=Mus musculus GN=Eef1a2 PE=1 SV=1	2	99	IGGIGTVPVGR				0.00478905	1024.61	513.311	1024.6	513.309	2	15	2.1.1.6020.4	42.6052	1146.43	946.9	42.67	0.23	2602.19
33	2	2	0.9978	sp|Q8R0Y6|AL1L1_MOUSE	Cytosolic 10-formyltetrahydrofolate dehydrogenase OS=Mus musculus GN=Aldh1l1 PE=1 SV=1	2	99	LIAEGTAPR				0.0063373	926.525	464.27	926.519	464.267	2	10	2.1.1.5813.2	32.1072	564.24	425.94	32.17	0.13	507.647
33	2	2	0.9978	sp|Q8R0Y6|AL1L1_MOUSE	Cytosolic 10-formyltetrahydrofolate dehydrogenase OS=Mus musculus GN=Aldh1l1 PE=1 SV=1	0	99	LIAEGTAPR				-0.0031159	926.516	464.265	926.519	464.267	2	11	1.1.1.6053.2	32.6275	535.16	413.25	32.69	0.23	415.841
33	2	2	0.9978	sp|Q8R0Y6|AL1L1_MOUSE	Cytosolic 10-formyltetrahydrofolate dehydrogenase OS=Mus musculus GN=Aldh1l1 PE=1 SV=1	0	99	LIAEGTAPR				-0.000650001	926.518	464.266	926.519	464.267	2	10	3.1.1.6287.2	33.9141	569.83	468.79	33.98	0.17	375.338
33	2	2	0.9978	sp|Q8R0Y6|AL1L1_MOUSE	Cytosolic 10-formyltetrahydrofolate dehydrogenase OS=Mus musculus GN=Aldh1l1 PE=1 SV=1	0	99	LIAEGTAPR				-4.4717e-06	926.518	464.267	926.519	464.267	2	11	4.1.1.6103.2	34.0249	485	477.56	34.03	0.17	681.853
34	2	2	2.018	sp|Q9EST1|GSDMA_MOUSE	Gasdermin-A OS=Mus musculus GN=Gsdma PE=2 SV=1	2	99	VEGDVDVPK				0.00261142	956.484	479.249	956.482	479.248	2	10	2.1.1.5850.2	33.3474	212.54	203.7	33.38	0.34	726.762
34	2	2	2.018	sp|Q9EST1|GSDMA_MOUSE	Gasdermin-A OS=Mus musculus GN=Gsdma PE=2 SV=1	0	99	VEGDVDVPK				-0.00420827	956.477	479.246	956.482	479.248	2	11	4.1.1.6127.3	35.2043	203.19	188.48	35.22	0.22	626.055
35	2	2	1.18	sp|Q8BMS1|ECHA_MOUSE	Trifunctional enzyme subunit alpha, mitochondrial OS=Mus musculus GN=Hadha PE=1 SV=1	2	99	ILQEGVDPK				-0.00428179	997.54	499.777	997.544	499.779	2	13	2.1.1.5868.3	34.1807	592.73	559.71	34.24	0.23	1501.21
35	2	2	1.18	sp|Q8BMS1|ECHA_MOUSE	Trifunctional enzyme subunit alpha, mitochondrial OS=Mus musculus GN=Hadha PE=1 SV=1	0	99	ILQEGVDPK				0.00375504	997.548	499.781	997.544	499.779	2	12	1.1.1.6110.3	34.7623	308.24	302.68	34.77	0.22	1046.68
35	2	2	1.18	sp|Q8BMS1|ECHA_MOUSE	Trifunctional enzyme subunit alpha, mitochondrial OS=Mus musculus GN=Hadha PE=1 SV=1	0	99	ILQEGVDPK				0.00338642	997.548	499.781	997.544	499.779	2	12	4.1.1.6143.5	36.0195	651.83	588.6	36.08	0.23	1260.8
36	2	2	4.49	sp|P98086|C1QA_MOUSE	Complement C1q subcomponent subunit A OS=Mus musculus GN=C1qa PE=1 SV=2	2	99	DSLSFSNTNNK				-0.00262485	1225.55	613.785	1225.56	613.786	2	16	2.1.1.5921.3	37.0178	2805.61	1117.96	37.17	0.23	2071.67
36	2	2	4.49	sp|P98086|C1QA_MOUSE	Complement C1q subcomponent subunit A OS=Mus musculus GN=C1qa PE=1 SV=2	0	99	DSLSFSNTNNK				-0.000481961	1225.56	613.786	1225.56	613.786	2	12	1.1.1.6166.3	37.7456	466.35	458.96	37.75	0.23	1589.22
36	2	2	4.49	sp|P98086|C1QA_MOUSE	Complement C1q subcomponent subunit A OS=Mus musculus GN=C1qa PE=1 SV=2	0	99	DSLSFSNTNNK	Deamidated(N)@9			0.0152911	1226.56	614.286	1226.54	614.278	2	14	2.1.1.5947.7	38.5071	266.03	242.16	38.41	0.85	976.711
36	2	2	4.49	sp|P98086|C1QA_MOUSE	Complement C1q subcomponent subunit A OS=Mus musculus GN=C1qa PE=1 SV=2	0	99	DSLSFSNTNNK				0.00249988	1225.56	613.787	1225.56	613.786	2	17	4.1.1.6199.8	39.0041	3358.23	1747.98	39.12	0.23	3028.53
36	2	2	4.49	sp|P98086|C1QA_MOUSE	Complement C1q subcomponent subunit A OS=Mus musculus GN=C1qa PE=1 SV=2	0	99	DSLSFSNTNNK				-0.00383938	1225.55	613.784	1225.56	613.786	2	13	3.1.1.6398.6	38.9706	573.25	558.27	39.03	0.23	1562.63
37	2	2	4.286	sp|P97447|FHL1_MOUSE	Four and a half LIM domains protein 1 OS=Mus musculus GN=Fhl1 PE=1 SV=3	2	99	AIVAGDQNVEYK				0.00125225	1305.66	653.836	1305.66	653.836	2	15	2.1.1.5921.5	37.0378	457.5	408.87	37.1	0.23	1296.71
37	2	2	4.286	sp|P97447|FHL1_MOUSE	Four and a half LIM domains protein 1 OS=Mus musculus GN=Fhl1 PE=1 SV=3	0	99	AIVAGDQNVEYK				-0.00519549	1305.65	653.833	1305.66	653.836	2	17	4.1.1.6197.13	38.886	716.16	689.7	38.9	0.17	1682.96
38	2	2	3.053	sp|P01869|IGH1M_MOUSE; sp|P01868|IGHG1_MOUSE	Ig gamma-1 chain C region, membrane-bound form OS=Mus musculus GN=Ighg1 PE=1 SV=2; Ig gamma-1 chain C region secreted form OS=Mus musculus GN=Ighg1 PE=1 SV=1	2	99	VNSAAFPAPIEK				0.00157277	1242.66	622.338	1242.66	622.338	2	16	2.1.1.6037.5	43.5049	433.71	408.39	43.47	0.23	1288.11
38	2	2	3.053	sp|P01869|IGH1M_MOUSE; sp|P01868|IGHG1_MOUSE	Ig gamma-1 chain C region, membrane-bound form OS=Mus musculus GN=Ighg1 PE=1 SV=2; Ig gamma-1 chain C region secreted form OS=Mus musculus GN=Ighg1 PE=1 SV=1	0	99	VNSAAFPAPIEK				0.0450022	1242.71	622.36	1242.66	622.338	2	14	3.1.1.6509.6	45.1695	229.96	190.24	45.21	0.45	1418.56
38	2	2	3.053	sp|P01869|IGH1M_MOUSE; sp|P01868|IGHG1_MOUSE	Ig gamma-1 chain C region, membrane-bound form OS=Mus musculus GN=Ighg1 PE=1 SV=2; Ig gamma-1 chain C region secreted form OS=Mus musculus GN=Ighg1 PE=1 SV=1	0	99	VNSAAFPAPIEK				-0.00848999	1242.65	622.333	1242.66	622.338	2	16	4.1.1.6311.6	45.2781	808.72	562.6	45.36	0.28	1690.35
39	2	2	11.5	sp|P01631|KV2A7_MOUSE	Ig kappa chain V-II region 26-10 OS=Mus musculus PE=1 SV=1	2	99	FSGSGSGTDFTLK				-0.011454	1302.6	652.306	1302.61	652.312	2	14	2.1.1.6038.9	43.5712	308.9	275.04	43.63	0.23	1148.42
39	2	2	11.5	sp|P01631|KV2A7_MOUSE	Ig kappa chain V-II region 26-10 OS=Mus musculus PE=1 SV=1	0	99	FSGSGSGTDFTLK				0.00828589	1302.62	652.316	1302.61	652.312	2	14	4.1.1.6313.10	45.3952	983.67	485.65	45.53	0.28	1505.14

## Sheet: Expt 2 ATF4 TAP Peptides
Supplemental Table S1H. Peptide report for all proteins identified, ATF4 bZIP TAP enrichment sample, experiment 2
All peptides are filtered for 99% confidence
Yellow highlights peptides that are specific to the ATF4 bZIP TAP enrichment sample
N	Unused	Total	%Cov(95)	Accessions
Hit #	Score	Score	Coverage	SwissProt	Names	Contribribution	Confidence	Sequence	Modifications	ProteinModifications	Cleavages	dMass	Obs MW	Obs m/z	Theor MW	Theor m/z	Theor z	Sc	Spectrum	Acq Time	Intensity (Peptide)	PrecursorIntensityAcquisition	Apex Time (Peptide)	Elution Peak Width (Peptide)	MS2Counts
1	36.47	36.47	19.42	sp|Q8R429|AT2A1_MOUSE	Sarcoplasmic/endoplasmic reticulum calcium ATPase 1 OS=Mus musculus GN=Atp2a1 PE=1 SV=1	2	99	AEIGIAMGSGTAVAK	Oxidation(M)@7			-0.00384734	1390.71	696.362	1390.71	696.364	2	20	2.1.1.8653.5	55.5137	1068.06	509.72	55.74	0.4	958.778
1	36.47	36.47	19.42	sp|Q8R429|AT2A1_MOUSE	Sarcoplasmic/endoplasmic reticulum calcium ATPase 1 OS=Mus musculus GN=Atp2a1 PE=1 SV=1	2	99	AVGIVATTGVSTEIGK				0.00870043	1501.84	751.929	1501.84	751.925	2	21	2.1.1.8918.4	69.9779	251.54	243.06	69.93	0.4	647.457
1	36.47	36.47	19.42	sp|Q8R429|AT2A1_MOUSE	Sarcoplasmic/endoplasmic reticulum calcium ATPase 1 OS=Mus musculus GN=Atp2a1 PE=1 SV=1	2	99	CLALATR	Carbamidomethyl(C)@1			0.00690109	803.439	402.727	803.432	402.723	2	10	7.1.1.6406.2	38.0749	3361.04	2816.24	38.13	0.23	2158.76
1	36.47	36.47	19.42	sp|Q8R429|AT2A1_MOUSE	Sarcoplasmic/endoplasmic reticulum calcium ATPase 1 OS=Mus musculus GN=Atp2a1 PE=1 SV=1	2	99	DQMAATEQDKTPLQQK	Oxidation(M)@3		missed K-T@10	-0.00340685	1846.87	616.63	1846.87	616.632	3	16	8.1.1.5865.2	32.462	568.96	557.97	32.48	0.19	1489.81
1	36.47	36.47	19.42	sp|Q8R429|AT2A1_MOUSE	Sarcoplasmic/endoplasmic reticulum calcium ATPase 1 OS=Mus musculus GN=Atp2a1 PE=1 SV=1	2	99	EFDDLPLAEQR				0.00172276	1331.64	666.826	1331.64	666.825	2	14	2.1.1.9022.2	75.215	830.06	554	75.36	0.42	1488.61
1	36.47	36.47	19.42	sp|Q8R429|AT2A1_MOUSE	Sarcoplasmic/endoplasmic reticulum calcium ATPase 1 OS=Mus musculus GN=Atp2a1 PE=1 SV=1	2	99	GAPEGVIDR				-0.00270022	912.464	457.239	912.466	457.241	2	9	2.1.1.8504.2	47.4479	1432.42	261.36	46.87	0.53	459.644
1	36.47	36.47	19.42	sp|Q8R429|AT2A1_MOUSE	Sarcoplasmic/endoplasmic reticulum calcium ATPase 1 OS=Mus musculus GN=Atp2a1 PE=1 SV=1	2	99	HTDPVPDPR				0.000706681	1032.5	517.257	1032.5	517.257	2	10	8.1.1.5805.3	30.7751	261.12	257.1	30.79	0.29	918.675
1	36.47	36.47	19.42	sp|Q8R429|AT2A1_MOUSE	Sarcoplasmic/endoplasmic reticulum calcium ATPase 1 OS=Mus musculus GN=Atp2a1 PE=1 SV=1	2	99	IGIFSENEEVTDR				-4.52186e-05	1507.72	754.865	1507.72	754.865	2	16	2.1.1.9000.2	74.0465	583.4	304.38	74.22	0.4	335.035
1	36.47	36.47	19.42	sp|Q8R429|AT2A1_MOUSE	Sarcoplasmic/endoplasmic reticulum calcium ATPase 1 OS=Mus musculus GN=Atp2a1 PE=1 SV=1	2	99	IRDQMAATEQDKTPLQQK	Oxidation(M)@5		missed R-D@2; missed K-T@12	-0.0139055	2116.04	530.018	2116.06	530.022	4	14	2.1.1.8011.2	41.632	419.49	339.95	41.69	0.21	253.03
1	36.47	36.47	19.42	sp|Q8R429|AT2A1_MOUSE	Sarcoplasmic/endoplasmic reticulum calcium ATPase 1 OS=Mus musculus GN=Atp2a1 PE=1 SV=1	2	99	KAEIGIAMGSGTAVAK	Oxidation(M)@8		missed K-A@1	0.00610381	1518.81	507.279	1518.81	507.276	3	20	2.1.1.8540.2	49.3693	1341.18	1337.45	49.41	0.28	2327.28
1	36.47	36.47	19.42	sp|Q8R429|AT2A1_MOUSE	Sarcoplasmic/endoplasmic reticulum calcium ATPase 1 OS=Mus musculus GN=Atp2a1 PE=1 SV=1	2	99	MNVFNTEVR				0.00821957	1108.54	555.278	1108.53	555.274	2	10	2.1.1.8873.2	67.5578	486.86	377.9	67.43	0.39	1456.51
1	36.47	36.47	19.42	sp|Q8R429|AT2A1_MOUSE	Sarcoplasmic/endoplasmic reticulum calcium ATPase 1 OS=Mus musculus GN=Atp2a1 PE=1 SV=1	2	99	SMSVYCSPAK	Carbamidomethyl(C)@6			0.00901194	1128.5	565.259	1128.49	565.254	2	8	3.1.1.8730.4	49.2947	586.84	556.82	49.32	0.79	766.277
1	36.47	36.47	19.42	sp|Q8R429|AT2A1_MOUSE	Sarcoplasmic/endoplasmic reticulum calcium ATPase 1 OS=Mus musculus GN=Atp2a1 PE=1 SV=1	2	99	TGTLTTNQMSVCK	Oxidation(M)@9; Carbamidomethyl(C)@12			2.98642e-05	1455.67	728.842	1455.67	728.842	2	17	2.1.1.8021.2	41.7339	296.82	249.55	41.8	0.33	276.038
1	36.47	36.47	19.42	sp|Q8R429|AT2A1_MOUSE	Sarcoplasmic/endoplasmic reticulum calcium ATPase 1 OS=Mus musculus GN=Atp2a1 PE=1 SV=1	2	99	VGEATETALTTLVEK				0.0148893	1560.84	781.427	1560.82	781.42	2	24	2.1.1.9101.2	79.1488	439.04	359.92	79.27	0.34	508.446
1	36.47	36.47	19.42	sp|Q8R429|AT2A1_MOUSE	Sarcoplasmic/endoplasmic reticulum calcium ATPase 1 OS=Mus musculus GN=Atp2a1 PE=1 SV=1	2	99	VPLTGPVK				-0.0119646	809.489	405.752	809.501	405.758	2	10	5.1.1.6060.2	36.0202	895.87	893.77	36.06	0.33	1492.71
1	36.47	36.47	19.42	sp|Q8R429|AT2A1_MOUSE	Sarcoplasmic/endoplasmic reticulum calcium ATPase 1 OS=Mus musculus GN=Atp2a1 PE=1 SV=1	2	99	VPLTGPVKEK			missed K-E@8	-0.01427	1066.62	534.319	1066.64	534.327	2	11	8.1.1.5891.3	33.7023	281.39	250.06	33.67	0.23	955.678
1	36.47	36.47	19.42	sp|Q8R429|AT2A1_MOUSE	Sarcoplasmic/endoplasmic reticulum calcium ATPase 1 OS=Mus musculus GN=Atp2a1 PE=1 SV=1	2	99	YGPNELPAEEGK				0.00509113	1302.61	652.314	1302.61	652.312	2	17	8.1.1.5984.9	38.9459	782.04	768.46	38.95	0.28	2081.26
1	36.47	36.47	19.42	sp|Q8R429|AT2A1_MOUSE	Sarcoplasmic/endoplasmic reticulum calcium ATPase 1 OS=Mus musculus GN=Atp2a1 PE=1 SV=1	0	99	AEIGIAMGSGTAVAK	Oxidation(M)@7			-0.00188543	1390.71	696.363	1390.71	696.364	2	23	3.1.1.8837.2	55.1811	792.11	551.4	55.3	0.39	637.944
1	36.47	36.47	19.42	sp|Q8R429|AT2A1_MOUSE	Sarcoplasmic/endoplasmic reticulum calcium ATPase 1 OS=Mus musculus GN=Atp2a1 PE=1 SV=1	0	99	AEIGIAMGSGTAVAK	Oxidation(M)@7			-0.00131302	1390.71	696.363	1390.71	696.364	2	22	5.1.1.6107.6	38.6491	900.01	618.98	38.76	0.23	1319.91
1	36.47	36.47	19.42	sp|Q8R429|AT2A1_MOUSE	Sarcoplasmic/endoplasmic reticulum calcium ATPase 1 OS=Mus musculus GN=Atp2a1 PE=1 SV=1	0	99	AEIGIAMGSGTAVAK	Oxidation(M)@7			0.00338298	1390.72	696.365	1390.71	696.364	2	24	6.1.1.5710.11	38.8463	1011.61	942.53	38.8	0.23	2222.29
1	36.47	36.47	19.42	sp|Q8R429|AT2A1_MOUSE	Sarcoplasmic/endoplasmic reticulum calcium ATPase 1 OS=Mus musculus GN=Atp2a1 PE=1 SV=1	0	99	AEIGIAMGSGTAVAK	Oxidation(M)@7			0.0166762	1390.73	696.372	1390.71	696.364	2	25	8.1.1.5995.8	39.5696	1106.49	1098.9	39.57	0.23	2633.9
1	36.47	36.47	19.42	sp|Q8R429|AT2A1_MOUSE	Sarcoplasmic/endoplasmic reticulum calcium ATPase 1 OS=Mus musculus GN=Atp2a1 PE=1 SV=1	0	99	AEIGIAMGSGTAVAK	Oxidation(M)@7			-0.00700751	1390.71	696.36	1390.71	696.364	2	24	7.1.1.6438.7	39.8831	1666.76	917.6	40	0.23	1562.43
1	36.47	36.47	19.42	sp|Q8R429|AT2A1_MOUSE	Sarcoplasmic/endoplasmic reticulum calcium ATPase 1 OS=Mus musculus GN=Atp2a1 PE=1 SV=1	0	99	AEIGIAMGSGTAVAK	Oxidation(M)@7			-0.00700751	1390.71	696.36	1390.71	696.364	2	16	7.1.1.6439.4	39.9397	1666.76	1449.24	40	0.23	1549.32
1	36.47	36.47	19.42	sp|Q8R429|AT2A1_MOUSE	Sarcoplasmic/endoplasmic reticulum calcium ATPase 1 OS=Mus musculus GN=Atp2a1 PE=1 SV=1	0	99	AEIGIAMGSGTAVAK				-0.0208426	1374.7	688.356	1374.72	688.366	2	12	3.1.1.9035.2	66.1445	200.63	166.11	66.21	0.51	507.047
1	36.47	36.47	19.42	sp|Q8R429|AT2A1_MOUSE	Sarcoplasmic/endoplasmic reticulum calcium ATPase 1 OS=Mus musculus GN=Atp2a1 PE=1 SV=1	0	99	AVGIVATTGVSTEIGK				0.0131708	1501.85	751.932	1501.84	751.925	2	18	3.1.1.9106.5	69.9336	263.46	210.96	69.88	0.4	607.454
1	36.47	36.47	19.42	sp|Q8R429|AT2A1_MOUSE	Sarcoplasmic/endoplasmic reticulum calcium ATPase 1 OS=Mus musculus GN=Atp2a1 PE=1 SV=1	0	99	CLALATR	Carbamidomethyl(C)@1			-0.00861647	803.424	402.719	803.432	402.723	2	10	5.1.1.6067.2	36.4201	2901.22	1320.12	36.56	0.23	1518.12
1	36.47	36.47	19.42	sp|Q8R429|AT2A1_MOUSE	Sarcoplasmic/endoplasmic reticulum calcium ATPase 1 OS=Mus musculus GN=Atp2a1 PE=1 SV=1	0	99	DQMAATEQDKTPLQQK	Oxidation(M)@3		missed K-T@10	-0.00670427	1846.87	616.629	1846.87	616.632	3	17	7.1.1.6245.4	32.9073	1013.87	811.49	32.94	0.19	2073.15
1	36.47	36.47	19.42	sp|Q8R429|AT2A1_MOUSE	Sarcoplasmic/endoplasmic reticulum calcium ATPase 1 OS=Mus musculus GN=Atp2a1 PE=1 SV=1	0	99	EFDDLPLAEQR				0.0213329	1331.66	666.836	1331.64	666.825	2	18	3.1.1.9209.2	75.1619	742.5	443.01	75.36	0.35	1326.01
1	36.47	36.47	19.42	sp|Q8R429|AT2A1_MOUSE	Sarcoplasmic/endoplasmic reticulum calcium ATPase 1 OS=Mus musculus GN=Atp2a1 PE=1 SV=1	0	99	EFDDLPLAEQR				-0.00564865	1331.63	666.822	1331.64	666.825	2	16	8.1.1.6196.3	50.7424	944.78	925.38	50.75	0.23	2357.97
1	36.47	36.47	19.42	sp|Q8R429|AT2A1_MOUSE	Sarcoplasmic/endoplasmic reticulum calcium ATPase 1 OS=Mus musculus GN=Atp2a1 PE=1 SV=1	0	99	EFDDLPLAEQR				0.00772049	1331.64	666.829	1331.64	666.825	2	15	6.1.1.5916.4	50.1467	403.04	385.24	50.21	0.23	1221.9
1	36.47	36.47	19.42	sp|Q8R429|AT2A1_MOUSE	Sarcoplasmic/endoplasmic reticulum calcium ATPase 1 OS=Mus musculus GN=Atp2a1 PE=1 SV=1	0	99	EFDDLPLAEQR				-0.0122751	1331.62	666.819	1331.64	666.825	2	15	7.1.1.6649.3	51.3296	278.5	265.63	51.28	0.28	1510.02
1	36.47	36.47	19.42	sp|Q8R429|AT2A1_MOUSE	Sarcoplasmic/endoplasmic reticulum calcium ATPase 1 OS=Mus musculus GN=Atp2a1 PE=1 SV=1	0	99	HTDPVPDPR				0.00544874	1032.5	517.259	1032.5	517.257	2	9	7.1.1.6063.2	31.0989	525.63	316.91	31.26	0.28	495.246
1	36.47	36.47	19.42	sp|Q8R429|AT2A1_MOUSE	Sarcoplasmic/endoplasmic reticulum calcium ATPase 1 OS=Mus musculus GN=Atp2a1 PE=1 SV=1	0	99	HTDPVPDPR				-0.014452	1032.48	517.25	1032.5	517.257	2	9	5.1.1.5721.2	29.6083	486.84	422.84	29.67	0.28	649.443
1	36.47	36.47	19.42	sp|Q8R429|AT2A1_MOUSE	Sarcoplasmic/endoplasmic reticulum calcium ATPase 1 OS=Mus musculus GN=Atp2a1 PE=1 SV=1	0	99	IGIFSENEEVTDR				-0.00981886	1507.71	754.86	1507.72	754.865	2	21	8.1.1.6185.7	50.1167	644.5	634.64	50.12	0.28	1368.52
1	36.47	36.47	19.42	sp|Q8R429|AT2A1_MOUSE	Sarcoplasmic/endoplasmic reticulum calcium ATPase 1 OS=Mus musculus GN=Atp2a1 PE=1 SV=1	0	99	IRDQMAATEQDKTPLQQK	Oxidation(M)@5		missed R-D@2; missed K-T@12	-0.0159155	2116.04	530.018	2116.06	530.022	4	13	3.1.1.8153.2	41.8273	363.76	316.76	41.9	0.23	270.731
1	36.47	36.47	19.42	sp|Q8R429|AT2A1_MOUSE	Sarcoplasmic/endoplasmic reticulum calcium ATPase 1 OS=Mus musculus GN=Atp2a1 PE=1 SV=1	0	99	IRDQMAATEQDKTPLQQK	Oxidation(M)@5		missed R-D@2; missed K-T@12	-0.00423932	2116.05	530.021	2116.06	530.022	4	18	8.1.1.5817.3	31.3289	1781.07	773.63	31.48	0.23	1179.99
1	36.47	36.47	19.42	sp|Q8R429|AT2A1_MOUSE	Sarcoplasmic/endoplasmic reticulum calcium ATPase 1 OS=Mus musculus GN=Atp2a1 PE=1 SV=1	0	99	IRDQMAATEQDKTPLQQK	Oxidation(M)@5		missed R-D@2; missed K-T@12	-0.0102722	2116.05	706.357	2116.06	706.36	3	20	8.1.1.5832.2	31.526	221.45	179.12	31.48	0.23	264.731
1	36.47	36.47	19.42	sp|Q8R429|AT2A1_MOUSE	Sarcoplasmic/endoplasmic reticulum calcium ATPase 1 OS=Mus musculus GN=Atp2a1 PE=1 SV=1	0	99	IRDQMAATEQDKTPLQQK	Oxidation(M)@5		missed R-D@2; missed K-T@12	-0.00766004	2116.05	530.02	2116.06	530.022	4	16	6.1.1.5530.2	30.38	1931.39	1135.89	30.49	0.2	1457.21
1	36.47	36.47	19.42	sp|Q8R429|AT2A1_MOUSE	Sarcoplasmic/endoplasmic reticulum calcium ATPase 1 OS=Mus musculus GN=Atp2a1 PE=1 SV=1	0	99	KAEIGIAMGSGTAVAK	Oxidation(M)@8		missed K-A@1	-0.00727306	1518.8	507.274	1518.81	507.276	3	20	3.1.1.8728.3	49.1681	1048.7	1038.78	49.16	0.28	2100.29
1	36.47	36.47	19.42	sp|Q8R429|AT2A1_MOUSE	Sarcoplasmic/endoplasmic reticulum calcium ATPase 1 OS=Mus musculus GN=Atp2a1 PE=1 SV=1	0	99	KAEIGIAMGSGTAVAK	Oxidation(M)@8		missed K-A@1	0.0321394	1518.84	507.287	1518.81	507.276	3	20	8.1.1.5930.2	35.8747	773.16	530.39	36.03	0.33	2358.46
1	36.47	36.47	19.42	sp|Q8R429|AT2A1_MOUSE	Sarcoplasmic/endoplasmic reticulum calcium ATPase 1 OS=Mus musculus GN=Atp2a1 PE=1 SV=1	0	99	MNVFNTEVR	Oxidation(M)@1			0.00448743	1124.53	563.274	1124.53	563.271	2	14	2.1.1.8710.5	58.6273	1488.27	1209.87	58.71	0.5	2356.38
1	36.47	36.47	19.42	sp|Q8R429|AT2A1_MOUSE	Sarcoplasmic/endoplasmic reticulum calcium ATPase 1 OS=Mus musculus GN=Atp2a1 PE=1 SV=1	0	99	MNVFNTEVR	Oxidation(M)@1			-0.00211433	1124.53	563.27	1124.53	563.271	2	11	3.1.1.8890.4	58.125	866.28	422.19	58.43	0.67	1361.82
1	36.47	36.47	19.42	sp|Q8R429|AT2A1_MOUSE	Sarcoplasmic/endoplasmic reticulum calcium ATPase 1 OS=Mus musculus GN=Atp2a1 PE=1 SV=1	0	99	SMSVYCSPAK	Carbamidomethyl(C)@6			-0.00651411	1128.49	565.251	1128.49	565.254	2	10	5.1.1.6047.4	35.3282	434.6	265.28	35.44	0.22	752.664
1	36.47	36.47	19.42	sp|Q8R429|AT2A1_MOUSE	Sarcoplasmic/endoplasmic reticulum calcium ATPase 1 OS=Mus musculus GN=Atp2a1 PE=1 SV=1	0	99	SMSVYCSPAK	Carbamidomethyl(C)@6			0.0636443	1128.56	565.286	1128.49	565.254	2	13	7.1.1.6385.3	36.9531	190.49	183	36.96	0.34	1132.69
1	36.47	36.47	19.42	sp|Q8R429|AT2A1_MOUSE	Sarcoplasmic/endoplasmic reticulum calcium ATPase 1 OS=Mus musculus GN=Atp2a1 PE=1 SV=1	0	99	TGTLTTNQMSVCK	Oxidation(M)@9; Carbamidomethyl(C)@12			0.00338709	1455.67	728.844	1455.67	728.842	2	14	3.1.1.8172.2	41.9744	300.62	234.63	42.02	0.25	271.619
1	36.47	36.47	19.42	sp|Q8R429|AT2A1_MOUSE	Sarcoplasmic/endoplasmic reticulum calcium ATPase 1 OS=Mus musculus GN=Atp2a1 PE=1 SV=1	0	99	TGTLTTNQMSVCK	Oxidation(M)@9; Carbamidomethyl(C)@12			-0.00862002	1455.66	728.838	1455.67	728.842	2	19	8.1.1.5854.3	31.9467	327.09	326.05	31.9	0.17	886.473
1	36.47	36.47	19.42	sp|Q8R429|AT2A1_MOUSE	Sarcoplasmic/endoplasmic reticulum calcium ATPase 1 OS=Mus musculus GN=Atp2a1 PE=1 SV=1	0	99	TGTLTTNQMSVCK	Oxidation(M)@9; Carbamidomethyl(C)@12			0.0127201	1455.68	728.848	1455.67	728.842	2	18	5.1.1.5855.2	30.7598	416.17	407.19	30.78	0.22	471.044
1	36.47	36.47	19.42	sp|Q8R429|AT2A1_MOUSE	Sarcoplasmic/endoplasmic reticulum calcium ATPase 1 OS=Mus musculus GN=Atp2a1 PE=1 SV=1	0	99	TGTLTTNQMSVCK	Oxidation(M)@9; Carbamidomethyl(C)@12			-0.000986001	1455.67	728.842	1455.67	728.842	2	16	6.1.1.5564.4	30.9411	316.45	290.42	30.89	0.17	657.651
1	36.47	36.47	19.42	sp|Q8R429|AT2A1_MOUSE	Sarcoplasmic/endoplasmic reticulum calcium ATPase 1 OS=Mus musculus GN=Atp2a1 PE=1 SV=1	0	99	TGTLTTNQMSVCK	Oxidation(M)@9; Carbamidomethyl(C)@12			-0.00339649	1455.67	728.841	1455.67	728.842	2	20	7.1.1.6216.2	32.3487	522.84	478.39	32.41	0.17	538.749
1	36.47	36.47	19.42	sp|Q8R429|AT2A1_MOUSE	Sarcoplasmic/endoplasmic reticulum calcium ATPase 1 OS=Mus musculus GN=Atp2a1 PE=1 SV=1	0	99	VGEATETALTTLVEK				0.023572	1560.85	781.431	1560.82	781.42	2	25	3.1.1.9304.3	79.4869	488.68	401.6	79.56	0.29	1263.6
1	36.47	36.47	19.42	sp|Q8R429|AT2A1_MOUSE	Sarcoplasmic/endoplasmic reticulum calcium ATPase 1 OS=Mus musculus GN=Atp2a1 PE=1 SV=1	0	99	VPLTGPVKEK			missed K-E@8	0.00194533	1066.64	534.328	1066.64	534.327	2	13	7.1.1.6318.3	34.1421	299.07	283.34	34.17	0.2	969.078
1	36.47	36.47	19.42	sp|Q8R429|AT2A1_MOUSE	Sarcoplasmic/endoplasmic reticulum calcium ATPase 1 OS=Mus musculus GN=Atp2a1 PE=1 SV=1	0	98.94	VPLTGPVKEK			missed K-E@8	0.00321327	1066.64	534.328	1066.64	534.327	2	11	6.1.1.5598.4	32.5967	300.27	298.38	32.6	0.17	1112.79
1	36.47	36.47	19.42	sp|Q8R429|AT2A1_MOUSE	Sarcoplasmic/endoplasmic reticulum calcium ATPase 1 OS=Mus musculus GN=Atp2a1 PE=1 SV=1	0	99	YGPNELPAEEGK				-0.000161184	1302.61	652.312	1302.61	652.312	2	15	5.1.1.6096.3	38.0288	512.11	396.65	38.14	0.28	1218.39
1	36.47	36.47	19.42	sp|Q8R429|AT2A1_MOUSE	Sarcoplasmic/endoplasmic reticulum calcium ATPase 1 OS=Mus musculus GN=Atp2a1 PE=1 SV=1	0	99	YGPNELPAEEGK				0.00561784	1302.61	652.315	1302.61	652.312	2	18	6.1.1.5698.8	38.1668	699.82	657.95	38.23	0.34	1605.43
1	36.47	36.47	19.42	sp|Q8R429|AT2A1_MOUSE	Sarcoplasmic/endoplasmic reticulum calcium ATPase 1 OS=Mus musculus GN=Atp2a1 PE=1 SV=1	0	99	YGPNELPAEEGK				-0.00174449	1302.61	652.311	1302.61	652.312	2	17	7.1.1.6428.6	39.318	1082.31	899.81	39.38	0.28	1997.86
2	28.33	28.33	26.78	sp|P63017|HSP7C_MOUSE	Heat shock cognate 71 kDa protein OS=Mus musculus GN=Hspa8 PE=1 SV=1	2	99	DAGTIAGLNVLR				0.00359367	1198.67	600.343	1198.67	600.341	2	18	2.1.1.9138.3	80.6831	1317.89	562	80.87	0.31	2087.24
2	28.33	28.33	26.78	sp|P63017|HSP7C_MOUSE	Heat shock cognate 71 kDa protein OS=Mus musculus GN=Hspa8 PE=1 SV=1	2	99	LSKEDIER			missed K-E@3	-0.00524283	988.514	495.264	988.519	495.267	2	9	2.1.1.7891.2	40.7674	114.52	114.27	40.76	0.37	130.522
2	28.33	28.33	26.78	sp|P63017|HSP7C_MOUSE	Heat shock cognate 71 kDa protein OS=Mus musculus GN=Hspa8 PE=1 SV=1	2	99	MKEIAEAYLGK	Oxidation(M)@1		missed K-E@2	0.00737569	1267.66	634.835	1267.65	634.831	2	19	6.1.1.5715.6	39.1292	903.99	632.23	39.02	0.23	2017.16
2	28.33	28.33	26.78	sp|P63017|HSP7C_MOUSE	Heat shock cognate 71 kDa protein OS=Mus musculus GN=Hspa8 PE=1 SV=1	2	99	MVQEAEKYKAEDEKQR	Oxidation(M)@1		missed K-Y@7; missed K-A@9; missed K-Q@14	0.00166794	1996.95	500.246	1996.95	500.245	4	14	8.1.1.5240.2	26.312	393.15	384.4	26.32	0.31	359.243
2	28.33	28.33	26.78	sp|P63017|HSP7C_MOUSE	Heat shock cognate 71 kDa protein OS=Mus musculus GN=Hspa8 PE=1 SV=1	2	99	NQVAMNPTNTVFDAK	Deamidated(N)@1; Oxidation(M)@5			-0.00415543	1665.76	833.889	1665.77	833.891	2	16	1.1.1.7991.9	59.0093	325.59	288.63	59.02	0.22	1385.53
2	28.33	28.33	26.78	sp|P63017|HSP7C_MOUSE	Heat shock cognate 71 kDa protein OS=Mus musculus GN=Hspa8 PE=1 SV=1	2	99	NQVAMNPTNTVFDAKR	Oxidation(M)@5		missed K-R@15	0.00217182	1820.89	607.969	1820.88	607.969	3	20	8.1.1.5995.6	39.5529	6516.06	1735.97	39.74	0.23	2604.72
2	28.33	28.33	26.78	sp|P63017|HSP7C_MOUSE	Heat shock cognate 71 kDa protein OS=Mus musculus GN=Hspa8 PE=1 SV=1	2	99	NSLESYAFNMK	Oxidation(M)@10			0.013117	1318.6	660.307	1318.59	660.3	2	14	1.1.1.8088.6	64.2974	544.5	412.77	64.38	0.23	1416.13
2	28.33	28.33	26.78	sp|P63017|HSP7C_MOUSE	Heat shock cognate 71 kDa protein OS=Mus musculus GN=Hspa8 PE=1 SV=1	2	99	SQIHDIVLVGGSTR				0.00864976	1480.81	494.61	1480.8	494.607	3	11	8.1.1.6089.8	44.7238	528.5	429.46	44.69	0.22	2072.78
2	28.33	28.33	26.78	sp|P63017|HSP7C_MOUSE	Heat shock cognate 71 kDa protein OS=Mus musculus GN=Hspa8 PE=1 SV=1	2	99	STAGDTHLGGEDFDNR				-0.000478057	1690.72	564.58	1690.72	564.58	3	14	1.1.1.7840.4	50.5839	919.07	450.48	50.43	0.23	1016.38
2	28.33	28.33	26.78	sp|P63017|HSP7C_MOUSE	Heat shock cognate 71 kDa protein OS=Mus musculus GN=Hspa8 PE=1 SV=1	2	99	TTPSYVAFTDTER				-0.00693714	1486.69	496.57	1486.69	496.572	3	14	2.1.1.8890.3	68.5319	536.66	360.11	68.38	0.34	1279.2
2	28.33	28.33	26.78	sp|P63017|HSP7C_MOUSE	Heat shock cognate 71 kDa protein OS=Mus musculus GN=Hspa8 PE=1 SV=1	2	99	TVTNAVVTVPAYFNDSQR				-0.00849389	1980.98	661.335	1980.99	661.337	3	14	2.1.1.9115.2	79.8392	320.19	313.79	79.83	0.34	951.465
2	28.33	28.33	26.78	sp|P63017|HSP7C_MOUSE	Heat shock cognate 71 kDa protein OS=Mus musculus GN=Hspa8 PE=1 SV=1	2	99	VCNPIITK	Carbamidomethyl(C)@2			0.000822832	943.517	472.766	943.516	472.765	2	12	1.1.1.7817.3	49.3191	1036.88	954.57	49.41	0.39	1711.74
2	28.33	28.33	26.78	sp|P63017|HSP7C_MOUSE	Heat shock cognate 71 kDa protein OS=Mus musculus GN=Hspa8 PE=1 SV=1	2	99	VEIIANDQGNR				0.0444146	1227.67	614.84	1227.62	614.818	2	14	7.1.1.6394.2	37.3614	527.04	268.92	37.47	0.17	1669.85
2	28.33	28.33	26.78	sp|P63017|HSP7C_MOUSE	Heat shock cognate 71 kDa protein OS=Mus musculus GN=Hspa8 PE=1 SV=1	0.732828	99	FDDAVVQSDMK	Oxidation(M)@10			0.0449967	1269.6	635.807	1269.55	635.785	2	14	5.1.1.6072.3	36.7104	253.54	201.59	36.62	0.62	1725.23
2	28.33	28.33	26.78	sp|P63017|HSP7C_MOUSE	Heat shock cognate 71 kDa protein OS=Mus musculus GN=Hspa8 PE=1 SV=1	0	99	DAGTIAGLNVLR				0.0126753	1198.68	600.347	1198.67	600.341	2	17	3.1.1.9351.2	81.1793	1159.8	684.13	81.35	0.34	1511.21
2	28.33	28.33	26.78	sp|P63017|HSP7C_MOUSE	Heat shock cognate 71 kDa protein OS=Mus musculus GN=Hspa8 PE=1 SV=1	0	99	DAGTIAGLNVLR				0.00420088	1198.67	600.343	1198.67	600.341	2	20	8.1.1.6264.4	54.038	1933.14	1479.61	54.1	0.24	3404.44
2	28.33	28.33	26.78	sp|P63017|HSP7C_MOUSE	Heat shock cognate 71 kDa protein OS=Mus musculus GN=Hspa8 PE=1 SV=1	0	99	DAGTIAGLNVLR				0.00191459	1198.67	600.342	1198.67	600.341	2	16	6.1.1.5992.2	53.5315	753.91	606.86	53.59	0.23	1630.11
2	28.33	28.33	26.78	sp|P63017|HSP7C_MOUSE	Heat shock cognate 71 kDa protein OS=Mus musculus GN=Hspa8 PE=1 SV=1	0	99	DAGTIAGLNVLR				0.00434846	1198.67	600.343	1198.67	600.341	2	15	4.1.1.9049.5	80.4963	694.03	458.18	80.64	0.32	1533.62
2	28.33	28.33	26.78	sp|P63017|HSP7C_MOUSE	Heat shock cognate 71 kDa protein OS=Mus musculus GN=Hspa8 PE=1 SV=1	0	99	FDDAVVQSDMK	Oxidation(M)@10			0.0168637	1269.57	635.793	1269.55	635.785	2	14	6.1.1.5675.9	36.8587	409.1	370.4	36.81	0.51	1864.77
2	28.33	28.33	26.78	sp|P63017|HSP7C_MOUSE	Heat shock cognate 71 kDa protein OS=Mus musculus GN=Hspa8 PE=1 SV=1	0	99	MKEIAEAYLGK	Oxidation(M)@1		missed K-E@2	0.00737569	1267.66	634.835	1267.65	634.831	2	18	6.1.1.5713.11	39.011	903.99	881.2	39.02	0.23	2736.23
2	28.33	28.33	26.78	sp|P63017|HSP7C_MOUSE	Heat shock cognate 71 kDa protein OS=Mus musculus GN=Hspa8 PE=1 SV=1	0	99	MKEIAEAYLGK	Oxidation(M)@1		missed K-E@2	0.00440192	1267.65	423.558	1267.65	423.557	3	14	8.1.1.5996.2	39.5831	4051.94	2224.46	39.69	0.23	3505.58
2	28.33	28.33	26.78	sp|P63017|HSP7C_MOUSE	Heat shock cognate 71 kDa protein OS=Mus musculus GN=Hspa8 PE=1 SV=1	0	99	NQVAMNPTNTVFDAK	Oxidation(M)@5			0.0055696	1664.79	833.402	1664.78	833.399	2	22	2.1.1.8756.5	61.1686	1194.77	610.99	61.34	0.28	1025.18
2	28.33	28.33	26.78	sp|P63017|HSP7C_MOUSE	Heat shock cognate 71 kDa protein OS=Mus musculus GN=Hspa8 PE=1 SV=1	0	99	NQVAMNPTNTVFDAK	Oxidation(M)@5			0.0036757	1664.79	555.936	1664.78	555.935	3	17	2.1.1.8759.5	61.3214	644.32	633.93	61.34	0.28	1959.66
2	28.33	28.33	26.78	sp|P63017|HSP7C_MOUSE	Heat shock cognate 71 kDa protein OS=Mus musculus GN=Hspa8 PE=1 SV=1	0	99	NQVAMNPTNTVFDAK	Oxidation(M)@5			-0.00784932	1664.78	833.395	1664.78	833.399	2	20	3.1.1.8944.9	61.1763	1100.62	812.4	61.29	0.28	1607.05
2	28.33	28.33	26.78	sp|P63017|HSP7C_MOUSE	Heat shock cognate 71 kDa protein OS=Mus musculus GN=Hspa8 PE=1 SV=1	0	99	NQVAMNPTNTVFDAK	Oxidation(M)@5			2.90306e-05	1664.78	833.399	1664.78	833.399	2	22	8.1.1.6051.10	42.5999	1756.89	1195.61	42.72	0.23	2129.68
2	28.33	28.33	26.78	sp|P63017|HSP7C_MOUSE	Heat shock cognate 71 kDa protein OS=Mus musculus GN=Hspa8 PE=1 SV=1	0	99	NQVAMNPTNTVFDAK	Oxidation(M)@5			0.0085768	1664.79	833.403	1664.78	833.399	2	24	6.1.1.5768.7	42.0383	1375.43	968.7	42.15	0.17	1799.75
2	28.33	28.33	26.78	sp|P63017|HSP7C_MOUSE	Heat shock cognate 71 kDa protein OS=Mus musculus GN=Hspa8 PE=1 SV=1	0	99	NQVAMNPTNTVFDAK	Oxidation(M)@5			-0.0155414	1664.77	833.391	1664.78	833.399	2	21	7.1.1.6497.10	43.1866	1202.35	973.42	43.25	0.23	1966.95
2	28.33	28.33	26.78	sp|P63017|HSP7C_MOUSE	Heat shock cognate 71 kDa protein OS=Mus musculus GN=Hspa8 PE=1 SV=1	0	99	NQVAMNPTNTVFDAK	Oxidation(M)@5			0.0260515	1664.81	833.412	1664.78	833.399	2	19	4.1.1.8646.9	61.4823	655.54	481.31	61.6	0.23	1099.91
2	28.33	28.33	26.78	sp|P63017|HSP7C_MOUSE	Heat shock cognate 71 kDa protein OS=Mus musculus GN=Hspa8 PE=1 SV=1	0	99	NQVAMNPTNTVFDAK	Oxidation(M)@5			-0.000770808	1664.78	555.935	1664.78	555.935	3	15	8.1.1.6051.7	42.5799	983.03	469.08	42.72	0.23	2113.78
2	28.33	28.33	26.78	sp|P63017|HSP7C_MOUSE	Heat shock cognate 71 kDa protein OS=Mus musculus GN=Hspa8 PE=1 SV=1	0	99	NQVAMNPTNTVFDAKR	Oxidation(M)@5		missed K-R@15	-0.00726246	1820.88	607.966	1820.88	607.969	3	18	6.1.1.5712.6	38.9427	3620.72	1767.43	39.08	0.23	3121.23
2	28.33	28.33	26.78	sp|P63017|HSP7C_MOUSE	Heat shock cognate 71 kDa protein OS=Mus musculus GN=Hspa8 PE=1 SV=1	0	99	NSLESYAFNMK	Oxidation(M)@10			0.00957363	1318.6	660.305	1318.59	660.3	2	14	3.1.1.9040.5	66.4102	1043.59	471.17	66.6	0.28	1070.4
2	28.33	28.33	26.78	sp|P63017|HSP7C_MOUSE	Heat shock cognate 71 kDa protein OS=Mus musculus GN=Hspa8 PE=1 SV=1	0	99	NSLESYAFNMK	Oxidation(M)@10			0.0211387	1318.61	660.311	1318.59	660.3	2	17	8.1.1.6103.6	45.5339	2335.75	1025.63	45.65	0.17	2343.58
2	28.33	28.33	26.78	sp|P63017|HSP7C_MOUSE	Heat shock cognate 71 kDa protein OS=Mus musculus GN=Hspa8 PE=1 SV=1	0	99	NSLESYAFNMK	Oxidation(M)@10			0.0329802	1318.62	660.317	1318.59	660.3	2	13	2.1.1.8853.5	66.4759	845.86	361.93	66.65	0.22	836.769
2	28.33	28.33	26.78	sp|P63017|HSP7C_MOUSE	Heat shock cognate 71 kDa protein OS=Mus musculus GN=Hspa8 PE=1 SV=1	0	99	NSLESYAFNMK	Oxidation(M)@10			-0.00161068	1318.58	660.3	1318.59	660.3	2	15	6.1.1.5823.5	45.0748	985.97	814.93	45.15	0.22	2260.38
2	28.33	28.33	26.78	sp|P63017|HSP7C_MOUSE	Heat shock cognate 71 kDa protein OS=Mus musculus GN=Hspa8 PE=1 SV=1	0	99	STAGDTHLGGEDFDNR				-0.0035194	1690.71	564.579	1690.72	564.58	3	19	3.1.1.8784.5	52.237	945.26	861.35	52.31	0.28	1732.34
2	28.33	28.33	26.78	sp|P63017|HSP7C_MOUSE	Heat shock cognate 71 kDa protein OS=Mus musculus GN=Hspa8 PE=1 SV=1	0	99	STAGDTHLGGEDFDNR				-0.00063034	1690.72	846.366	1690.72	846.366	2	15	8.1.1.5965.7	37.8697	304.86	248.29	37.82	0.23	705.072
2	28.33	28.33	26.78	sp|P63017|HSP7C_MOUSE	Heat shock cognate 71 kDa protein OS=Mus musculus GN=Hspa8 PE=1 SV=1	0	99	STAGDTHLGGEDFDNR				0.00265525	1690.72	564.581	1690.72	564.58	3	16	6.1.1.5676.9	36.907	3161.47	1916.86	37.04	0.23	2814.93
2	28.33	28.33	26.78	sp|P63017|HSP7C_MOUSE	Heat shock cognate 71 kDa protein OS=Mus musculus GN=Hspa8 PE=1 SV=1	0	99	STAGDTHLGGEDFDNR				-0.00282759	1690.72	564.579	1690.72	564.58	3	12	8.1.1.5969.4	38.0827	4376.09	803.86	37.82	0.23	1443.61
2	28.33	28.33	26.78	sp|P63017|HSP7C_MOUSE	Heat shock cognate 71 kDa protein OS=Mus musculus GN=Hspa8 PE=1 SV=1	0	99	STAGDTHLGGEDFDNR				-0.00282759	1690.72	564.579	1690.72	564.58	3	14	8.1.1.5962.12	37.6868	4376.09	2038.07	37.82	0.23	2723.65
2	28.33	28.33	26.78	sp|P63017|HSP7C_MOUSE	Heat shock cognate 71 kDa protein OS=Mus musculus GN=Hspa8 PE=1 SV=1	0	99	TTPSYVAFTDTER				-0.00205416	1486.69	744.353	1486.69	744.354	2	17	2.1.1.8883.6	68.1459	2632.3	873.2	68.38	0.34	1732.23
2	28.33	28.33	26.78	sp|P63017|HSP7C_MOUSE	Heat shock cognate 71 kDa protein OS=Mus musculus GN=Hspa8 PE=1 SV=1	0	99	TTPSYVAFTDTER				-0.00693714	1486.69	496.57	1486.69	496.572	3	16	2.1.1.8887.4	68.3592	536.66	520.84	68.38	0.34	1638.03
2	28.33	28.33	26.78	sp|P63017|HSP7C_MOUSE	Heat shock cognate 71 kDa protein OS=Mus musculus GN=Hspa8 PE=1 SV=1	0	99	TTPSYVAFTDTER				-0.00693714	1486.69	496.57	1486.69	496.572	3	17	2.1.1.8888.3	68.4089	536.66	512.77	68.38	0.34	1852.05
2	28.33	28.33	26.78	sp|P63017|HSP7C_MOUSE	Heat shock cognate 71 kDa protein OS=Mus musculus GN=Hspa8 PE=1 SV=1	0	99	TTPSYVAFTDTER				-0.00205416	1486.69	744.353	1486.69	744.354	2	14	2.1.1.8902.4	69.2264	2632.3	271.45	68.38	0.34	1046.08
2	28.33	28.33	26.78	sp|P63017|HSP7C_MOUSE	Heat shock cognate 71 kDa protein OS=Mus musculus GN=Hspa8 PE=1 SV=1	0	99	TTPSYVAFTDTER				0.00252703	1486.7	744.356	1486.69	744.354	2	18	3.1.1.9070.6	68.0546	2525.97	985.11	68.27	0.34	1993.89
2	28.33	28.33	26.78	sp|P63017|HSP7C_MOUSE	Heat shock cognate 71 kDa protein OS=Mus musculus GN=Hspa8 PE=1 SV=1	0	99	TTPSYVAFTDTER				0.000921648	1486.69	496.572	1486.69	496.572	3	16	3.1.1.9076.2	68.3423	601.31	472.33	68.27	0.34	1178.89
2	28.33	28.33	26.78	sp|P63017|HSP7C_MOUSE	Heat shock cognate 71 kDa protein OS=Mus musculus GN=Hspa8 PE=1 SV=1	0	99	TTPSYVAFTDTER				0.000921648	1486.69	496.572	1486.69	496.572	3	16	3.1.1.9078.3	68.4253	601.31	361.94	68.27	0.34	1441.42
2	28.33	28.33	26.78	sp|P63017|HSP7C_MOUSE	Heat shock cognate 71 kDa protein OS=Mus musculus GN=Hspa8 PE=1 SV=1	0	99	TTPSYVAFTDTER				0.00252703	1486.7	744.356	1486.69	744.354	2	12	3.1.1.9089.5	69.0751	2525.97	298.03	68.27	0.34	929.276
2	28.33	28.33	26.78	sp|P63017|HSP7C_MOUSE	Heat shock cognate 71 kDa protein OS=Mus musculus GN=Hspa8 PE=1 SV=1	0	99	TTPSYVAFTDTER				-0.000893256	1486.69	744.354	1486.69	744.354	2	21	8.1.1.6121.6	46.5489	5364.81	2813.11	46.67	0.23	4730.85
2	28.33	28.33	26.78	sp|P63017|HSP7C_MOUSE	Heat shock cognate 71 kDa protein OS=Mus musculus GN=Hspa8 PE=1 SV=1	0	99	TTPSYVAFTDTER				0.00289753	1486.7	744.356	1486.69	744.354	2	15	6.1.1.5839.4	45.9957	2126.69	1500.8	46.11	0.23	2603.29
2	28.33	28.33	26.78	sp|P63017|HSP7C_MOUSE	Heat shock cognate 71 kDa protein OS=Mus musculus GN=Hspa8 PE=1 SV=1	0	99	TTPSYVAFTDTER				-0.000257132	1486.69	744.354	1486.69	744.354	2	16	7.1.1.6568.3	47.0998	1257.32	693.1	47.22	0.23	1824.84
2	28.33	28.33	26.78	sp|P63017|HSP7C_MOUSE	Heat shock cognate 71 kDa protein OS=Mus musculus GN=Hspa8 PE=1 SV=1	0	99	TTPSYVAFTDTER				0.0231642	1486.72	744.366	1486.69	744.354	2	16	4.1.1.8761.4	67.9006	1675.15	568.16	68.08	0.34	1373.71
2	28.33	28.33	26.78	sp|P63017|HSP7C_MOUSE	Heat shock cognate 71 kDa protein OS=Mus musculus GN=Hspa8 PE=1 SV=1	0	99	TVTNAVVTVPAYFNDSQR				0.0244091	1981.01	661.346	1980.99	661.337	3	13	3.1.1.9319.2	80.1825	328.08	265.47	80.25	0.36	785.76
2	28.33	28.33	26.78	sp|P63017|HSP7C_MOUSE	Heat shock cognate 71 kDa protein OS=Mus musculus GN=Hspa8 PE=1 SV=1	0	99	VCNPIITK	Carbamidomethyl(C)@2			-0.00234421	943.514	472.764	943.516	472.765	2	12	2.1.1.8584.2	51.8421	1305.49	1266.14	51.88	0.39	1916.54
2	28.33	28.33	26.78	sp|P63017|HSP7C_MOUSE	Heat shock cognate 71 kDa protein OS=Mus musculus GN=Hspa8 PE=1 SV=1	0	99	VCNPIITK	Carbamidomethyl(C)@2			-0.00174987	943.514	472.764	943.516	472.765	2	12	3.1.1.8769.4	51.4281	1097.98	655.26	51.57	0.45	1165.5
2	28.33	28.33	26.78	sp|P63017|HSP7C_MOUSE	Heat shock cognate 71 kDa protein OS=Mus musculus GN=Hspa8 PE=1 SV=1	0	99	VCNPIITK	Carbamidomethyl(C)@2			-0.00167638	943.514	472.764	943.516	472.765	2	13	4.1.1.8483.4	52.3536	1024.51	787.08	52.22	0.34	1598.05
2	28.33	28.33	26.78	sp|P63017|HSP7C_MOUSE	Heat shock cognate 71 kDa protein OS=Mus musculus GN=Hspa8 PE=1 SV=1	0	99	VCNPIITK	Carbamidomethyl(C)@2			-0.00392761	943.512	472.763	943.516	472.765	2	11	5.1.1.6072.2	36.6937	1507.31	633.14	36.85	0.28	1051.28
2	28.33	28.33	26.78	sp|P63017|HSP7C_MOUSE	Heat shock cognate 71 kDa protein OS=Mus musculus GN=Hspa8 PE=1 SV=1	0	99	VCNPIITK	Carbamidomethyl(C)@2			-0.000402169	943.516	472.765	943.516	472.765	2	11	8.1.1.5963.6	37.7315	3008.23	914.88	37.93	0.23	2031.18
2	28.33	28.33	26.78	sp|P63017|HSP7C_MOUSE	Heat shock cognate 71 kDa protein OS=Mus musculus GN=Hspa8 PE=1 SV=1	0	99	VEIIANDQGNR				0.0204946	1227.64	614.828	1227.62	614.818	2	11	5.1.1.6056.3	35.7877	657.93	423.87	35.89	0.22	1374.04
4	16.88	16.94	20.05	sp|P05064|ALDOA_MOUSE	Fructose-bisphosphate aldolase A OS=Mus musculus GN=Aldoa PE=1 SV=2	2	99	ADDGRPFPQVIK				0.00439273	1341.71	448.243	1341.7	448.242	3	14	8.1.1.6076.3	43.9674	2624.98	1463.45	44.07	0.28	2671.72
4	16.88	16.94	20.05	sp|P05064|ALDOA_MOUSE	Fructose-bisphosphate aldolase A OS=Mus musculus GN=Aldoa PE=1 SV=2	2	99	ALANSLACQGK	Carbamidomethyl(C)@8			0.00229933	1131.57	566.794	1131.57	566.793	2	19	8.1.1.5930.5	35.913	6393.29	5914.94	35.97	0.17	8087.06
4	16.88	16.94	20.05	sp|P05064|ALDOA_MOUSE	Fructose-bisphosphate aldolase A OS=Mus musculus GN=Aldoa PE=1 SV=2	2	99	GILAADESTGSIAK				0.00330164	1331.7	666.856	1331.69	666.854	2	18	1.1.1.7989.11	58.8962	2499.99	786.05	59.07	0.28	1457.44
4	16.88	16.94	20.05	sp|P05064|ALDOA_MOUSE	Fructose-bisphosphate aldolase A OS=Mus musculus GN=Aldoa PE=1 SV=2	2	99	GILAADESTGSIAKR			missed K-R@14	-0.000974368	1487.79	744.904	1487.79	744.904	2	14	8.1.1.6000.14	39.853	373.96	350.66	39.8	0.17	935.401
4	16.88	16.94	20.05	sp|P05064|ALDOA_MOUSE	Fructose-bisphosphate aldolase A OS=Mus musculus GN=Aldoa PE=1 SV=2	2	99	LQSIGTENTEENRR			missed R-R@13	-0.00352188	1645.8	549.607	1645.8	549.608	3	8	1.1.1.7527.2	40.9933	3680.19	202.89	40.15	0.3	195.226
4	16.88	16.94	20.05	sp|P05064|ALDOA_MOUSE	Fructose-bisphosphate aldolase A OS=Mus musculus GN=Aldoa PE=1 SV=2	2	99	RLQSIGTENTEENRR			missed R-L@1; missed R-R@14	-0.0028028	1801.9	451.482	1801.9	451.483	4	12	8.1.1.5786.2	30.2706	1822.12	300.15	30.05	0.17	443.836
4	16.88	16.94	20.05	sp|P05064|ALDOA_MOUSE	Fructose-bisphosphate aldolase A OS=Mus musculus GN=Aldoa PE=1 SV=2	0	99	ALANSLACQGK	Deamidated(N)@4; Carbamidomethyl(C)@8			0.003357	1132.56	567.286	1132.55	567.285	2	15	8.1.1.5912.5	34.9008	466.09	431.78	34.96	0.23	916.169
4	16.88	16.94	20.05	sp|P05064|ALDOA_MOUSE	Fructose-bisphosphate aldolase A OS=Mus musculus GN=Aldoa PE=1 SV=2	0	99	ALANSLACQGK	Carbamidomethyl(C)@8			0.0403919	1131.61	566.813	1131.57	566.793	2	16	5.1.1.6039.2	34.8579	677.14	564.74	34.89	0.11	1785.73
4	16.88	16.94	20.05	sp|P05064|ALDOA_MOUSE	Fructose-bisphosphate aldolase A OS=Mus musculus GN=Aldoa PE=1 SV=2	0	99	ALANSLACQGK	Deamidated(N)@4; Carbamidomethyl(C)@8			0.0041779	1132.56	567.287	1132.55	567.285	2	16	6.1.1.5621.5	33.891	487.6	476.39	33.9	0.28	917.375
4	16.88	16.94	20.05	sp|P05064|ALDOA_MOUSE	Fructose-bisphosphate aldolase A OS=Mus musculus GN=Aldoa PE=1 SV=2	0	99	ALANSLACQGK	Carbamidomethyl(C)@8			0.00298082	1131.57	566.794	1131.57	566.793	2	19	6.1.1.5639.4	34.87	6220.6	3432.34	34.97	0.17	5252.49
4	16.88	16.94	20.05	sp|P05064|ALDOA_MOUSE	Fructose-bisphosphate aldolase A OS=Mus musculus GN=Aldoa PE=1 SV=2	0	99	ALANSLACQGK	Carbamidomethyl(C)@8			-0.0442417	1131.53	566.77	1131.57	566.793	2	19	7.1.1.6376.4	36.4321	670.51	547.27	36.51	0.28	1714.54
4	16.88	16.94	20.05	sp|P05064|ALDOA_MOUSE	Fructose-bisphosphate aldolase A OS=Mus musculus GN=Aldoa PE=1 SV=2	0	99	ALANSLACQGK	Carbamidomethyl(C)@8			0.0232947	1131.59	566.804	1131.57	566.793	2	11	8.1.1.5954.4	37.237	260.1	256.32	37.25	1.01	849.57
4	16.88	16.94	20.05	sp|P05064|ALDOA_MOUSE	Fructose-bisphosphate aldolase A OS=Mus musculus GN=Aldoa PE=1 SV=2	0	99	GILAADESTGSIAK				-0.0049991	1331.69	666.851	1331.69	666.854	2	14	1.1.1.8008.13	59.9588	240.57	225.01	59.91	0.79	776.891
4	16.88	16.94	20.05	sp|P05064|ALDOA_MOUSE	Fructose-bisphosphate aldolase A OS=Mus musculus GN=Aldoa PE=1 SV=2	0	99	GILAADESTGSIAK				-0.00718428	1331.69	666.85	1331.69	666.854	2	21	2.1.1.8759.6	61.3297	782.95	749.49	61.29	0.28	1585.83
4	16.88	16.94	20.05	sp|P05064|ALDOA_MOUSE	Fructose-bisphosphate aldolase A OS=Mus musculus GN=Aldoa PE=1 SV=2	0	99	GILAADESTGSIAK				0.00294359	1331.7	666.855	1331.69	666.854	2	19	3.1.1.8944.8	61.1696	756.36	557.85	61.29	0.28	1453.92
4	16.88	16.94	20.05	sp|P05064|ALDOA_MOUSE	Fructose-bisphosphate aldolase A OS=Mus musculus GN=Aldoa PE=1 SV=2	0	99	GILAADESTGSIAK				0.00379351	1331.7	666.856	1331.69	666.854	2	22	6.1.1.5768.5	42.0216	3932.57	1507.28	42.16	0.17	2066.34
4	16.88	16.94	20.05	sp|P05064|ALDOA_MOUSE	Fructose-bisphosphate aldolase A OS=Mus musculus GN=Aldoa PE=1 SV=2	0	99	GILAADESTGSIAK				-0.0149827	1331.68	666.846	1331.69	666.854	2	19	7.1.1.6499.10	43.2943	909.63	890.26	43.3	0.23	2047.18
4	16.88	16.94	20.05	sp|P05064|ALDOA_MOUSE	Fructose-bisphosphate aldolase A OS=Mus musculus GN=Aldoa PE=1 SV=2	0	99	LQSIGTENTEENRR			missed R-R@13	-0.00352188	1645.8	549.607	1645.8	549.608	3	10	1.1.1.7417.2	39.8955	3680.19	656.35	40.15	0.3	458.244
4	16.88	16.94	20.05	sp|P05064|ALDOA_MOUSE	Fructose-bisphosphate aldolase A OS=Mus musculus GN=Aldoa PE=1 SV=2	0	99	LQSIGTENTEENRR			missed R-R@13	-0.0111742	1645.79	549.604	1645.8	549.608	3	8	2.1.1.8121.2	42.3988	1031.97	529.32	42.56	0.28	424.642
4	16.88	16.94	20.05	sp|P05064|ALDOA_MOUSE	Fructose-bisphosphate aldolase A OS=Mus musculus GN=Aldoa PE=1 SV=2	0	99	LQSIGTENTEENRR			missed R-R@13	-0.00230028	1645.8	549.607	1645.8	549.608	3	9	3.1.1.8262.2	42.5333	1050.34	588.26	42.65	0.18	488.546
4	16.88	16.94	20.05	sp|P05064|ALDOA_MOUSE	Fructose-bisphosphate aldolase A OS=Mus musculus GN=Aldoa PE=1 SV=2	0	99	LQSIGTENTEENRR			missed R-R@13	-0.0030969	1645.8	549.607	1645.8	549.608	3	12	8.1.1.5856.2	32.0588	8050.45	3410.96	32.18	0.17	1949.44
4	16.88	16.94	20.05	sp|P05064|ALDOA_MOUSE	Fructose-bisphosphate aldolase A OS=Mus musculus GN=Aldoa PE=1 SV=2	0	99	LQSIGTENTEENRR			missed R-R@13	-0.00239187	1645.8	549.607	1645.8	549.608	3	12	4.1.1.8068.2	42.9867	3467.24	1124.86	43.14	0.23	685.259
4	16.88	16.94	20.05	sp|P05064|ALDOA_MOUSE	Fructose-bisphosphate aldolase A OS=Mus musculus GN=Aldoa PE=1 SV=2	0	99	LQSIGTENTEENRR			missed R-R@13	-0.000235362	1645.8	549.608	1645.8	549.608	3	15	6.1.1.5567.3	31.1094	8717.72	5658.69	31.22	0.17	6260.04
4	16.88	16.94	20.05	sp|P05064|ALDOA_MOUSE	Fructose-bisphosphate aldolase A OS=Mus musculus GN=Aldoa PE=1 SV=2	0	99	RLQSIGTENTEENRR			missed R-L@1; missed R-R@14	-0.0028028	1801.9	451.482	1801.9	451.483	4	14	8.1.1.5781.2	29.9911	1822.12	1658.1	30.05	0.17	1855.84
4	16.88	16.94	20.05	sp|P05064|ALDOA_MOUSE	Fructose-bisphosphate aldolase A OS=Mus musculus GN=Aldoa PE=1 SV=2	0	99	RLQSIGTENTEENRR			missed R-L@1; missed R-R@14	-0.0028028	1801.9	451.482	1801.9	451.483	4	17	8.1.1.5782.3	30.0203	1822.12	1752.91	30.05	0.17	2625.79
4	16.88	16.94	20.05	sp|P05064|ALDOA_MOUSE	Fructose-bisphosphate aldolase A OS=Mus musculus GN=Aldoa PE=1 SV=2	0	99	RLQSIGTENTEENRR			missed R-L@1; missed R-R@14	-0.0028028	1801.9	451.482	1801.9	451.483	4	14	8.1.1.5783.2	30.1029	1822.12	1315.51	30.05	0.17	1823.64
4	16.88	16.94	20.05	sp|P05064|ALDOA_MOUSE	Fructose-bisphosphate aldolase A OS=Mus musculus GN=Aldoa PE=1 SV=2	0	99	RLQSIGTENTEENRR			missed R-L@1; missed R-R@14	-0.000573403	1801.9	601.641	1801.9	601.642	3	13	6.1.1.5487.3	29.0628	811.59	671.16	29.12	0.22	1907.64
4	16.88	16.94	20.05	sp|P05064|ALDOA_MOUSE	Fructose-bisphosphate aldolase A OS=Mus musculus GN=Aldoa PE=1 SV=2	0	99	RLQSIGTENTEENRR			missed R-L@1; missed R-R@14	0.00646426	1801.91	451.485	1801.9	451.483	4	14	6.1.1.5488.2	29.0937	1506.03	1482.69	29.12	0.22	1706.03
4	16.88	16.94	20.05	sp|P05064|ALDOA_MOUSE	Fructose-bisphosphate aldolase A OS=Mus musculus GN=Aldoa PE=1 SV=2	0	99	RLQSIGTENTEENRR			missed R-L@1; missed R-R@14	0.00646426	1801.91	451.485	1801.9	451.483	4	12	6.1.1.5489.2	29.1413	1506.03	1407.14	29.12	0.22	946.577
4	16.88	16.94	20.05	sp|P05064|ALDOA_MOUSE	Fructose-bisphosphate aldolase A OS=Mus musculus GN=Aldoa PE=1 SV=2	0	99	RLQSIGTENTEENRR			missed R-L@1; missed R-R@14	-0.00435363	1801.9	601.64	1801.9	601.642	3	13	8.1.1.5779.2	29.93	930.37	616.13	30.05	0.17	705.254
4	16.88	16.94	20.05	sp|P05064|ALDOA_MOUSE	Fructose-bisphosphate aldolase A OS=Mus musculus GN=Aldoa PE=1 SV=2	0	99	RLQSIGTENTEENRR			missed R-L@1; missed R-R@14	-0.0028028	1801.9	451.482	1801.9	451.483	4	11	8.1.1.5789.2	30.3369	1822.12	194.41	30.05	0.17	329.935
4	16.88	16.94	20.05	sp|P05064|ALDOA_MOUSE	Fructose-bisphosphate aldolase A OS=Mus musculus GN=Aldoa PE=1 SV=2	0	99	RLQSIGTENTEENRR			missed R-L@1; missed R-R@14	-0.0028028	1801.9	451.482	1801.9	451.483	4	10	8.1.1.5785.2	30.1897	1822.12	596.51	30.05	0.17	812.968
4	16.88	16.94	20.05	sp|P05064|ALDOA_MOUSE	Fructose-bisphosphate aldolase A OS=Mus musculus GN=Aldoa PE=1 SV=2	0	99	RLQSIGTENTEENRR			missed R-L@1; missed R-R@14	0.00646426	1801.91	451.485	1801.9	451.483	4	13	6.1.1.5490.2	29.2056	1506.03	958.12	29.12	0.22	1310.1
4	16.88	16.94	20.05	sp|P05064|ALDOA_MOUSE	Fructose-bisphosphate aldolase A OS=Mus musculus GN=Aldoa PE=1 SV=2	0	99	RLQSIGTENTEENRR			missed R-L@1; missed R-R@14	0.00646426	1801.91	451.485	1801.9	451.483	4	11	6.1.1.5493.2	29.3478	1506.03	236.8	29.12	0.22	427.342
4	16.88	16.94	20.05	sp|P05064|ALDOA_MOUSE	Fructose-bisphosphate aldolase A OS=Mus musculus GN=Aldoa PE=1 SV=2	0	99	RLQSIGTENTEENRR			missed R-L@1; missed R-R@14	0.00646426	1801.91	451.485	1801.9	451.483	4	12	6.1.1.5492.2	29.2918	1506.03	425.22	29.12	0.22	676.847
6	15.46	15.51	9.62	sp|Q9WUB3|PYGM_MOUSE	Glycogen phosphorylase, muscle form OS=Mus musculus GN=Pygm PE=1 SV=3	2	99	MSLVEEGAVK	Oxidation(M)@1			-0.00334331	1077.53	539.774	1077.54	539.776	2	15	5.1.1.6064.5	36.2601	719.92	691.38	36.33	0.28	1256.51
6	15.46	15.51	9.62	sp|Q9WUB3|PYGM_MOUSE	Glycogen phosphorylase, muscle form OS=Mus musculus GN=Pygm PE=1 SV=3	2	99	QRLPAPDEKI	Gln->pyro-Glu@N-term		missed R-L@2; missed K-I@9	-0.00490935	1148.61	575.314	1148.62	575.317	2	12	2.1.1.8828.4	65.1655	532.02	408.48	65.28	0.45	1286.89
6	15.46	15.51	9.62	sp|Q9WUB3|PYGM_MOUSE	Glycogen phosphorylase, muscle form OS=Mus musculus GN=Pygm PE=1 SV=3	2	99	TNFDAFPDK				0.000296742	1053.48	527.746	1053.48	527.746	2	13	2.1.1.8804.3	63.8505	703.49	615.33	63.93	0.4	1527.81
6	15.46	15.51	9.62	sp|Q9WUB3|PYGM_MOUSE	Glycogen phosphorylase, muscle form OS=Mus musculus GN=Pygm PE=1 SV=3	2	99	VAAAFPGDVDR				0.00186709	1116.56	559.286	1116.56	559.285	2	12	1.1.1.7976.3	58.1459	208.56	186.15	57.94	1.29	1386.81
6	15.46	15.51	9.62	sp|Q9WUB3|PYGM_MOUSE	Glycogen phosphorylase, muscle form OS=Mus musculus GN=Pygm PE=1 SV=3	2	99	VIPAADLSEQISTAGTEASGTGNMK	Oxidation(M)@24			0.00881698	2463.19	822.07	2463.18	822.067	3	22	2.1.1.9022.3	75.24	405.61	367.43	75.19	0.28	1252.6
6	15.46	15.51	9.62	sp|Q9WUB3|PYGM_MOUSE	Glycogen phosphorylase, muscle form OS=Mus musculus GN=Pygm PE=1 SV=3	2	99	YGNPWEK				-0.00208253	892.406	447.21	892.408	447.211	2	9	2.1.1.8664.5	56.0909	1956.41	1607	56.03	0.23	2586.3
6	15.46	15.51	9.62	sp|Q9WUB3|PYGM_MOUSE	Glycogen phosphorylase, muscle form OS=Mus musculus GN=Pygm PE=1 SV=3	0	99	MSLVEEGAVK	Oxidation(M)@1			-0.000889964	1077.54	539.776	1077.54	539.776	2	13	8.1.1.5955.9	37.2962	870.84	750.34	37.37	0.28	1706.75
6	15.46	15.51	9.62	sp|Q9WUB3|PYGM_MOUSE	Glycogen phosphorylase, muscle form OS=Mus musculus GN=Pygm PE=1 SV=3	0	99	QRLPAPDEKI	Gln->pyro-Glu@N-term		missed R-L@2; missed K-I@9	-1.29925e-05	1148.62	575.317	1148.62	575.317	2	11	3.1.1.9013.2	65.0541	495.71	264.41	65.24	0.47	694.16
6	15.46	15.51	9.62	sp|Q9WUB3|PYGM_MOUSE	Glycogen phosphorylase, muscle form OS=Mus musculus GN=Pygm PE=1 SV=3	0	99	QRLPAPDEKI	Gln->pyro-Glu@N-term		missed R-L@2; missed K-I@9	-0.00231166	1148.62	575.316	1148.62	575.317	2	13	8.1.1.6093.2	44.9255	536.66	535.81	44.92	0.34	1994.06
6	15.46	15.51	9.62	sp|Q9WUB3|PYGM_MOUSE	Glycogen phosphorylase, muscle form OS=Mus musculus GN=Pygm PE=1 SV=3	0	99	TNFDAFPDK				0.00332887	1053.48	527.747	1053.48	527.746	2	13	3.1.1.8989.4	63.7047	730.49	519.92	63.88	0.4	1364.61
6	15.46	15.51	9.62	sp|Q9WUB3|PYGM_MOUSE	Glycogen phosphorylase, muscle form OS=Mus musculus GN=Pygm PE=1 SV=3	0	99	VAAAFPGDVDR				0.000742323	1116.56	559.286	1116.56	559.285	2	13	2.1.1.8754.7	61.0422	1156.76	290.1	60.38	0.67	1689.63
6	15.46	15.51	9.62	sp|Q9WUB3|PYGM_MOUSE	Glycogen phosphorylase, muscle form OS=Mus musculus GN=Pygm PE=1 SV=3	0	99	VAAAFPGDVDR				0.0035293	1116.56	559.287	1116.56	559.285	2	14	3.1.1.8936.4	60.705	790.55	362.3	60.22	0.73	1660.63
6	15.46	15.51	9.62	sp|Q9WUB3|PYGM_MOUSE	Glycogen phosphorylase, muscle form OS=Mus musculus GN=Pygm PE=1 SV=3	0	99	VAAAFPGDVDR				0.0122062	1116.57	559.292	1116.56	559.285	2	15	8.1.1.6050.6	42.5236	1851.35	1299.25	42.38	0.51	4394.53
6	15.46	15.51	9.62	sp|Q9WUB3|PYGM_MOUSE	Glycogen phosphorylase, muscle form OS=Mus musculus GN=Pygm PE=1 SV=3	0	99	VAAAFPGDVDR				-0.00399703	1116.55	559.283	1116.56	559.285	2	13	5.1.1.6163.3	41.562	787.46	724.93	41.64	0.53	2953.41
6	15.46	15.51	9.62	sp|Q9WUB3|PYGM_MOUSE	Glycogen phosphorylase, muscle form OS=Mus musculus GN=Pygm PE=1 SV=3	0	99	VIPAADLSEQISTAGTEASGTGNMK	Oxidation(M)@24			0.0374085	2463.22	822.08	2463.18	822.067	3	21	3.1.1.9209.3	75.1869	412.74	358.07	75.08	0.28	1222.9
6	15.46	15.51	9.62	sp|Q9WUB3|PYGM_MOUSE	Glycogen phosphorylase, muscle form OS=Mus musculus GN=Pygm PE=1 SV=3	0	99	YGNPWEK				-0.00431924	892.404	447.209	892.408	447.211	2	9	5.1.1.6117.3	39.1964	676.88	511.41	39.33	0.23	1175.1
7	14.25	14.26	22.97	sp|P28033|CEBPB_MOUSE	CCAAT/enhancer-binding protein beta OS=Mus musculus GN=Cebpb PE=1 SV=1	2	99	AAPAACFAGPPAAPAK	Carbamidomethyl(C)@6			0.0137533	1466.75	734.381	1466.73	734.374	2	25	1.1.1.7958.5	57.1555	329.96	272.61	57.01	0.33	1133.19
7	14.25	14.26	22.97	sp|P28033|CEBPB_MOUSE	CCAAT/enhancer-binding protein beta OS=Mus musculus GN=Cebpb PE=1 SV=1	2	99	AAPAACFAGPPAAPAKAK	Carbamidomethyl(C)@6		missed K-A@16	0.00701733	1665.87	556.298	1665.87	556.296	3	14	1.1.1.7862.2	51.8128	310.29	210.86	51.9	0.29	1199.69
7	14.25	14.26	22.97	sp|P28033|CEBPB_MOUSE	CCAAT/enhancer-binding protein beta OS=Mus musculus GN=Cebpb PE=1 SV=1	2	99	AAPRAPAAEPAIGEHER			missed R-A@4	0.00659352	1741.89	436.48	1741.89	436.479	4	9	1.1.1.7660.2	42.9249	352.42	338.61	42.9	0.28	279.832
7	14.25	14.26	22.97	sp|P28033|CEBPB_MOUSE	CCAAT/enhancer-binding protein beta OS=Mus musculus GN=Cebpb PE=1 SV=1	2	99	APAAEPAIGEHER				-0.00863372	1346.65	449.89	1346.66	449.893	3	19	1.1.1.7437.2	40.2776	2153.42	1524.02	40.4	0.22	405.44
7	14.25	14.26	22.97	sp|P28033|CEBPB_MOUSE	CCAAT/enhancer-binding protein beta OS=Mus musculus GN=Cebpb PE=1 SV=1	2	99	QLPEPLLASAGHC	Carbamidomethyl(C)@13			-0.00178945	1391.68	696.85	1391.69	696.851	2	14	8.1.1.6202.3	51.0833	545.52	539.11	51.09	0.28	1911.94
7	14.25	14.26	22.97	sp|P28033|CEBPB_MOUSE	CCAAT/enhancer-binding protein beta OS=Mus musculus GN=Cebpb PE=1 SV=1	2	99	TVDKLSDEYK			missed K-L@4	-0.00142397	1196.59	599.303	1196.59	599.304	2	12	8.1.1.5901.4	34.2814	241.23	203.57	34.23	0.28	770.664
7	14.25	14.26	22.97	sp|P28033|CEBPB_MOUSE	CCAAT/enhancer-binding protein beta OS=Mus musculus GN=Cebpb PE=1 SV=1	2	99	VLELTAENER				0.00304469	1172.61	587.311	1172.6	587.309	2	12	1.1.1.7949.6	56.6464	813.41	467.37	56.54	0.28	2015.44
7	14.25	14.26	22.97	sp|P28033|CEBPB_MOUSE	CCAAT/enhancer-binding protein beta OS=Mus musculus GN=Cebpb PE=1 SV=1	0	99	AAPAACFAGPPAAPAK	Carbamidomethyl(C)@6			-0.00552252	1466.73	734.371	1466.73	734.374	2	26	4.1.1.8615.8	59.7913	46.4289	46.4289			891.185
7	14.25	14.26	22.97	sp|P28033|CEBPB_MOUSE	CCAAT/enhancer-binding protein beta OS=Mus musculus GN=Cebpb PE=1 SV=1	0	99	AAPAACFAGPPAAPAKAK	Carbamidomethyl(C)@6		missed K-A@16	-0.0263885	1665.84	556.287	1665.87	556.296	3	14	4.1.1.8518.4	54.3556	235.22	233.79	54.36	0.34	986.48
7	14.25	14.26	22.97	sp|P28033|CEBPB_MOUSE	CCAAT/enhancer-binding protein beta OS=Mus musculus GN=Cebpb PE=1 SV=1	0	99	AAPRAPAAEPAIGEHER			missed R-A@4	-0.00618497	1741.88	436.477	1741.89	436.479	4	15	8.1.1.5886.2	33.4128	482.17	478.22	33.39	0.17	1065.59
7	14.25	14.26	22.97	sp|P28033|CEBPB_MOUSE	CCAAT/enhancer-binding protein beta OS=Mus musculus GN=Cebpb PE=1 SV=1	0	99	AAPRAPAAEPAIGEHER			missed R-A@4	-0.00415327	1741.88	436.478	1741.89	436.479	4	13	4.1.1.8321.2	45.5981	375.23	373.27	45.6	0.25	269.013
7	14.25	14.26	22.97	sp|P28033|CEBPB_MOUSE	CCAAT/enhancer-binding protein beta OS=Mus musculus GN=Cebpb PE=1 SV=1	0	99	APAAEPAIGEHER				-0.00467041	1346.65	449.892	1346.66	449.893	3	16	2.1.1.8151.2	42.7563	593.08	459.86	42.82	0.25	283.432
7	14.25	14.26	22.97	sp|P28033|CEBPB_MOUSE	CCAAT/enhancer-binding protein beta OS=Mus musculus GN=Cebpb PE=1 SV=1	0	99	APAAEPAIGEHER				-0.0009673	1346.66	449.893	1346.66	449.893	3	17	3.1.1.8287.2	42.864	564.9	465.51	42.92	0.25	243.329
7	14.25	14.26	22.97	sp|P28033|CEBPB_MOUSE	CCAAT/enhancer-binding protein beta OS=Mus musculus GN=Cebpb PE=1 SV=1	0	99	APAAEPAIGEHER				0.000799437	1346.66	449.894	1346.66	449.893	3	19	8.1.1.5861.2	32.2884	4805.11	2147.57	32.41	0.25	1001.28
7	14.25	14.26	22.97	sp|P28033|CEBPB_MOUSE	CCAAT/enhancer-binding protein beta OS=Mus musculus GN=Cebpb PE=1 SV=1	0	99	APAAEPAIGEHER				0.00134951	1346.66	449.894	1346.66	449.893	3	19	6.1.1.5570.2	31.2528	4964.9	1990.24	31.4	0.24	1275.1
7	14.25	14.26	22.97	sp|P28033|CEBPB_MOUSE	CCAAT/enhancer-binding protein beta OS=Mus musculus GN=Cebpb PE=1 SV=1	0	99	APAAEPAIGEHER				-0.00655831	1346.65	449.891	1346.66	449.893	3	18	4.1.1.8086.2	43.3324	1697.04	707.17	43.49	0.21	386.333
7	14.25	14.26	22.97	sp|P28033|CEBPB_MOUSE	CCAAT/enhancer-binding protein beta OS=Mus musculus GN=Cebpb PE=1 SV=1	0	99	APAAEPAIGEHER				0.00409843	1346.66	449.895	1346.66	449.893	3	16	7.1.1.6245.2	32.8739	989.44	911.54	32.9	0.19	316.233
7	14.25	14.26	22.97	sp|P28033|CEBPB_MOUSE	CCAAT/enhancer-binding protein beta OS=Mus musculus GN=Cebpb PE=1 SV=1	0	99	APAAEPAIGEHER				-0.00652682	1346.65	449.891	1346.66	449.893	3	11	5.1.1.5901.2	31.3312	385.16	374.5	31.3	0.22	400.44
7	14.25	14.26	22.97	sp|P28033|CEBPB_MOUSE	CCAAT/enhancer-binding protein beta OS=Mus musculus GN=Cebpb PE=1 SV=1	0	99	VLELTAENER				-0.00778904	1172.6	587.305	1172.6	587.309	2	15	8.1.1.6033.7	41.6309	2395.5	2343.78	41.65	0.17	5659.95
7	14.25	14.26	22.97	sp|P28033|CEBPB_MOUSE	CCAAT/enhancer-binding protein beta OS=Mus musculus GN=Cebpb PE=1 SV=1	0	99	VLELTAENER				0.0030144	1172.61	587.311	1172.6	587.309	2	16	6.1.1.5748.6	40.9189	2423	2071.03	40.98	0.17	4337.72
8	13.39	13.4	14.14	sp|P38647|GRP75_MOUSE	Stress-70 protein, mitochondrial OS=Mus musculus GN=Hspa9 PE=1 SV=3	2	99	ALLAGKDSETGENIR			missed K-D@6	-0.01077	1572.8	525.274	1572.81	525.278	3	19	8.1.1.5958.6	37.4502	1242.78	1223.63	37.48	0.17	4452.04
8	13.39	13.4	14.14	sp|P38647|GRP75_MOUSE	Stress-70 protein, mitochondrial OS=Mus musculus GN=Hspa9 PE=1 SV=3	2	99	DAGQISGLNVLR				0.00184294	1241.67	621.845	1241.67	621.844	2	16	2.1.1.9048.2	76.3657	318.99	252.42	76.47	0.34	1001.89
8	13.39	13.4	14.14	sp|P38647|GRP75_MOUSE	Stress-70 protein, mitochondrial OS=Mus musculus GN=Hspa9 PE=1 SV=3	2	99	ETGVDLTKDNMALQR	Oxidation(M)@11		missed K-D@8	-0.000554714	1705.83	569.617	1705.83	569.617	3	17	8.1.1.6001.12	39.8964	1445.38	1423.58	39.86	0.17	3234.58
8	13.39	13.4	14.14	sp|P38647|GRP75_MOUSE	Stress-70 protein, mitochondrial OS=Mus musculus GN=Hspa9 PE=1 SV=3	2	99	MKETAENYLGHTAK	Oxidation(M)@1		missed K-E@2	0.0215527	1607.78	536.935	1607.76	536.928	3	16	6.1.1.5578.7	31.6254	288.78	267.14	31.63	0.17	837.082
8	13.39	13.4	14.14	sp|P38647|GRP75_MOUSE	Stress-70 protein, mitochondrial OS=Mus musculus GN=Hspa9 PE=1 SV=3	2	99	QAVTNPNNTFYATK				0.00285865	1567.77	784.89	1567.76	784.889	2	16	8.1.1.5998.11	39.7397	352.69	310.18	39.69	0.23	742.895
8	13.39	13.4	14.14	sp|P38647|GRP75_MOUSE	Stress-70 protein, mitochondrial OS=Mus musculus GN=Hspa9 PE=1 SV=3	2	99	TTPSVVAFTADGER				-0.0068389	1449.7	725.859	1449.71	725.862	2	14	2.1.1.8900.3	69.1134	466.64	360.18	69.23	0.34	1174.69
8	13.39	13.4	14.14	sp|P38647|GRP75_MOUSE	Stress-70 protein, mitochondrial OS=Mus musculus GN=Hspa9 PE=1 SV=3	0	99	ALLAGKDSETGENIR			missed K-D@6	-0.01077	1572.8	525.274	1572.81	525.278	3	17	8.1.1.5959.8	37.5047	1242.78	1094.82	37.48	0.17	3720.82
8	13.39	13.4	14.14	sp|P38647|GRP75_MOUSE	Stress-70 protein, mitochondrial OS=Mus musculus GN=Hspa9 PE=1 SV=3	0	99	ALLAGKDSETGENIR			missed K-D@6	-0.01077	1572.8	525.274	1572.81	525.278	3	14	8.1.1.5957.4	37.3837	1242.78	922.84	37.48	0.17	3401.68
8	13.39	13.4	14.14	sp|P38647|GRP75_MOUSE	Stress-70 protein, mitochondrial OS=Mus musculus GN=Hspa9 PE=1 SV=3	0	99	DAGQISGLNVLR	Deamidated(Q)@4			0.034809	1242.69	622.353	1242.66	622.336	2	12	3.1.1.9240.3	76.5821	152.81	118.32	76.47	0.46	1290.1
8	13.39	13.4	14.14	sp|P38647|GRP75_MOUSE	Stress-70 protein, mitochondrial OS=Mus musculus GN=Hspa9 PE=1 SV=3	0	99	DAGQISGLNVLR				0.000291129	1241.67	621.844	1241.67	621.844	2	17	8.1.1.6207.3	51.3503	673.55	493.93	51.43	0.23	1387.71
8	13.39	13.4	14.14	sp|P38647|GRP75_MOUSE	Stress-70 protein, mitochondrial OS=Mus musculus GN=Hspa9 PE=1 SV=3	0	99	DAGQISGLNVLR				0.00755286	1241.68	621.847	1241.67	621.844	2	16	6.1.1.5931.3	50.8672	373.25	358.53	50.85	0.23	1295.4
8	13.39	13.4	14.14	sp|P38647|GRP75_MOUSE	Stress-70 protein, mitochondrial OS=Mus musculus GN=Hspa9 PE=1 SV=3	0	99	MKETAENYLGHTAK	Oxidation(M)@1		missed K-E@2	-0.0280632	1607.73	536.918	1607.76	536.928	3	15	8.1.1.5871.4	32.5957	325.27	312.44	32.6	0.19	768.565
8	13.39	13.4	14.14	sp|P38647|GRP75_MOUSE	Stress-70 protein, mitochondrial OS=Mus musculus GN=Hspa9 PE=1 SV=3	0	99	QAVTNPNNTFYATK				0.0200582	1567.78	784.899	1567.76	784.889	2	15	7.1.1.6444.10	40.2226	255.78	217.74	40.17	0.23	719.387
8	13.39	13.4	14.14	sp|P38647|GRP75_MOUSE	Stress-70 protein, mitochondrial OS=Mus musculus GN=Hspa9 PE=1 SV=3	0	99	TTPSVVAFTADGER				-0.000243363	1449.71	725.862	1449.71	725.862	2	14	3.1.1.9088.5	69.0187	457.85	325.12	69.14	0.4	759.464
8	13.39	13.4	14.14	sp|P38647|GRP75_MOUSE	Stress-70 protein, mitochondrial OS=Mus musculus GN=Hspa9 PE=1 SV=3	0	99	TTPSVVAFTADGER				-0.005033	1449.7	725.86	1449.71	725.862	2	18	8.1.1.6132.6	47.1731	822.84	768.4	47.23	0.23	1991.36
8	13.39	13.4	14.14	sp|P38647|GRP75_MOUSE	Stress-70 protein, mitochondrial OS=Mus musculus GN=Hspa9 PE=1 SV=3	0	99	TTPSVVAFTADGER				0.00872073	1449.72	725.867	1449.71	725.862	2	14	6.1.1.5849.5	46.5618	380.85	362.67	46.62	0.28	1067.29
8	13.39	13.4	14.14	sp|P38647|GRP75_MOUSE	Stress-70 protein, mitochondrial OS=Mus musculus GN=Hspa9 PE=1 SV=3	0	99	TTPSVVAFTADGER				0.021796	1449.73	725.873	1449.71	725.862	2	16	4.1.1.8780.4	68.9709	349.84	335.96	68.92	0.4	986.48
9	12.45	12.45	12.86	sp|P07310|KCRM_MOUSE	Creatine kinase M-type OS=Mus musculus GN=Ckm PE=1 SV=1	2	99	DLFDPIIQDR				0.000566373	1230.63	616.32	1230.62	616.32	2	12	8.1.1.6365.3	58.623	273.51	256.29	58.65	0.41	1746.42
9	12.45	12.45	12.86	sp|P07310|KCRM_MOUSE	Creatine kinase M-type OS=Mus musculus GN=Ckm PE=1 SV=1	2	99	GGDDLDPNYVLSSR				0.00342472	1506.7	754.356	1506.7	754.355	2	18	2.1.1.8971.4	72.4134	368.34	364.17	72.42	0.34	823.869
9	12.45	12.45	12.86	sp|P07310|KCRM_MOUSE	Creatine kinase M-type OS=Mus musculus GN=Ckm PE=1 SV=1	2	99	GQSIDDMIPAQK	Oxidation(M)@7			0.007549	1317.63	440.218	1317.62	440.215	3	13	1.1.1.7838.2	50.502	425.5	300.77	50.42	0.34	1128.09
9	12.45	12.45	12.86	sp|P07310|KCRM_MOUSE	Creatine kinase M-type OS=Mus musculus GN=Ckm PE=1 SV=1	2	99	KLEKGQSIDDMIPAQK	Oxidation(M)@11		missed K-L@1; missed K-G@4	-0.0104368	1815.93	606.317	1815.94	606.321	3	24	8.1.1.5914.6	35.0135	1483.38	1370.42	34.96	0.23	2478.09
9	12.45	12.45	12.86	sp|P07310|KCRM_MOUSE	Creatine kinase M-type OS=Mus musculus GN=Ckm PE=1 SV=1	2	99	LEKGQSIDDMIPAQK	Oxidation(M)@10		missed K-G@3	0.00398633	1687.85	563.624	1687.85	563.622	3	17	4.1.1.8474.7	51.8636	246.58	226.75	51.94	0.39	1118.61
9	12.45	12.45	12.86	sp|P07310|KCRM_MOUSE	Creatine kinase M-type OS=Mus musculus GN=Ckm PE=1 SV=1	2	99	VLTPDLYNK				-0.000452782	1061.58	531.795	1061.58	531.795	2	11	1.1.1.8040.2	61.7262	5031.54	459.48	61.03	0.34	1253.8
9	12.45	12.45	12.86	sp|P07310|KCRM_MOUSE	Creatine kinase M-type OS=Mus musculus GN=Ckm PE=1 SV=1	0	99	GGDDLDPNYVLSSR				0.0224519	1506.72	754.366	1506.7	754.355	2	18	3.1.1.9153.2	72.1304	334.83	206.29	72.25	0.34	306.533
9	12.45	12.45	12.86	sp|P07310|KCRM_MOUSE	Creatine kinase M-type OS=Mus musculus GN=Ckm PE=1 SV=1	0	99	GGDDLDPNYVLSSR				-0.00268638	1506.69	754.354	1506.7	754.355	2	21	8.1.1.6160.5	48.7572	1509.67	667.32	48.88	0.23	1204.09
9	12.45	12.45	12.86	sp|P07310|KCRM_MOUSE	Creatine kinase M-type OS=Mus musculus GN=Ckm PE=1 SV=1	0	99	GGDDLDPNYVLSSR				0.00683084	1506.7	754.358	1506.7	754.355	2	20	6.1.1.5879.3	48.2562	431.48	395.33	48.32	0.23	1181.49
9	12.45	12.45	12.86	sp|P07310|KCRM_MOUSE	Creatine kinase M-type OS=Mus musculus GN=Ckm PE=1 SV=1	0	99	GGDDLDPNYVLSSR				0.0433947	1506.74	754.376	1506.7	754.355	2	20	4.1.1.8829.4	71.7366	1017.52	632.76	71.89	0.29	1237.4
9	12.45	12.45	12.86	sp|P07310|KCRM_MOUSE	Creatine kinase M-type OS=Mus musculus GN=Ckm PE=1 SV=1	0	99	GQSIDDMIPAQK	Oxidation(M)@7			0.007549	1317.63	440.218	1317.62	440.215	3	12	1.1.1.7834.2	50.2767	425.5	333.72	50.42	0.34	1044.18
9	12.45	12.45	12.86	sp|P07310|KCRM_MOUSE	Creatine kinase M-type OS=Mus musculus GN=Ckm PE=1 SV=1	0	99	GQSIDDMIPAQK	Oxidation(M)@7			0.007549	1317.63	440.218	1317.62	440.215	3	13	1.1.1.7836.2	50.3893	425.5	416.61	50.42	0.34	1306.9
9	12.45	12.45	12.86	sp|P07310|KCRM_MOUSE	Creatine kinase M-type OS=Mus musculus GN=Ckm PE=1 SV=1	0	99	GQSIDDMIPAQK	Oxidation(M)@7			0.007549	1317.63	440.218	1317.62	440.215	3	13	1.1.1.7837.2	50.4456	425.5	376.37	50.42	0.34	1264
9	12.45	12.45	12.86	sp|P07310|KCRM_MOUSE	Creatine kinase M-type OS=Mus musculus GN=Ckm PE=1 SV=1	0	99	GQSIDDMIPAQK	Oxidation(M)@7			-0.000919936	1317.62	659.818	1317.62	659.819	2	16	1.1.1.7841.7	50.6403	3390.39	1272.54	50.37	0.34	2894.03
9	12.45	12.45	12.86	sp|P07310|KCRM_MOUSE	Creatine kinase M-type OS=Mus musculus GN=Ckm PE=1 SV=1	0	99	GQSIDDMIPAQK				0.00897891	1301.64	651.826	1301.63	651.822	2	17	1.1.1.8076.3	63.7411	361.39	310.29	63.86	0.46	1093.69
9	12.45	12.45	12.86	sp|P07310|KCRM_MOUSE	Creatine kinase M-type OS=Mus musculus GN=Ckm PE=1 SV=1	0	99	GQSIDDMIPAQK	Oxidation(M)@7			0.00432226	1317.63	659.821	1317.62	659.819	2	14	5.1.1.6074.2	36.8397	1506.7	882.63	36.96	0.28	1184.79
9	12.45	12.45	12.86	sp|P07310|KCRM_MOUSE	Creatine kinase M-type OS=Mus musculus GN=Ckm PE=1 SV=1	0	99	GQSIDDMIPAQK	Oxidation(M)@7			0.00865598	1317.63	659.823	1317.62	659.819	2	19	6.1.1.5676.12	36.922	6870.41	2388.96	37.09	0.23	3890.5
9	12.45	12.45	12.86	sp|P07310|KCRM_MOUSE	Creatine kinase M-type OS=Mus musculus GN=Ckm PE=1 SV=1	0	99	GQSIDDMIPAQK	Dioxidation(M)@7	Dioxidation(M)@376		-0.00473569	1333.61	667.814	1333.62	667.816	2	15	6.1.1.5712.7	38.9511	337.89	328.21	38.97	0.28	1089.3
9	12.45	12.45	12.86	sp|P07310|KCRM_MOUSE	Creatine kinase M-type OS=Mus musculus GN=Ckm PE=1 SV=1	0	99	GQSIDDMIPAQK	Oxidation(M)@7			0.000539579	1317.62	659.819	1317.62	659.819	2	17	8.1.1.5969.5	38.0961	6972.93	2763.5	37.93	0.23	5943.02
9	12.45	12.45	12.86	sp|P07310|KCRM_MOUSE	Creatine kinase M-type OS=Mus musculus GN=Ckm PE=1 SV=1	0	99	GQSIDDMIPAQK	Oxidation(M)@7			0.000539579	1317.62	659.819	1317.62	659.819	2	17	8.1.1.5973.8	38.3225	6972.93	1108.06	37.93	0.23	2563
9	12.45	12.45	12.86	sp|P07310|KCRM_MOUSE	Creatine kinase M-type OS=Mus musculus GN=Ckm PE=1 SV=1	0	99	GQSIDDMIPAQK	Dioxidation(M)@7	Dioxidation(M)@376		0.00737207	1333.63	667.82	1333.62	667.816	2	16	8.1.1.5997.5	39.6831	406.2	405.44	39.68	0.23	1071.68
9	12.45	12.45	12.86	sp|P07310|KCRM_MOUSE	Creatine kinase M-type OS=Mus musculus GN=Ckm PE=1 SV=1	0	99	GQSIDDMIPAQK	Oxidation(M)@7			0.00259156	1317.63	659.82	1317.62	659.819	2	14	4.1.1.8487.3	52.6088	3236.3	864.87	52.89	0.34	1908.24
9	12.45	12.45	12.86	sp|P07310|KCRM_MOUSE	Creatine kinase M-type OS=Mus musculus GN=Ckm PE=1 SV=1	0	99	GQSIDDMIPAQK	Oxidation(M)@7			0.0108358	1317.63	440.219	1317.62	440.215	3	14	8.1.1.5964.4	37.778	1252.9	493.23	37.93	0.28	1695.96
9	12.45	12.45	12.86	sp|P07310|KCRM_MOUSE	Creatine kinase M-type OS=Mus musculus GN=Ckm PE=1 SV=1	0	99	GQSIDDMIPAQK	Oxidation(M)@7			0.0108535	1317.63	440.219	1317.62	440.215	3	14	4.1.1.8493.5	52.9166	425.08	409.94	52.89	0.34	1500.14
9	12.45	12.45	12.86	sp|P07310|KCRM_MOUSE	Creatine kinase M-type OS=Mus musculus GN=Ckm PE=1 SV=1	0	99	KLEKGQSIDDMIPAQK	Oxidation(M)@11		missed K-L@1; missed K-G@4	-0.0104368	1815.93	606.317	1815.94	606.321	3	24	8.1.1.5913.4	34.9371	1483.38	1398.09	34.96	0.23	2400.09
9	12.45	12.45	12.86	sp|P07310|KCRM_MOUSE	Creatine kinase M-type OS=Mus musculus GN=Ckm PE=1 SV=1	0	99	KLEKGQSIDDMIPAQK	Oxidation(M)@11		missed K-L@1; missed K-G@4	0.00329543	1815.94	606.322	1815.94	606.321	3	23	6.1.1.5623.4	33.9836	815.55	774.5	34.01	0.23	1867.64
9	12.45	12.45	12.86	sp|P07310|KCRM_MOUSE	Creatine kinase M-type OS=Mus musculus GN=Ckm PE=1 SV=1	0	99	KLEKGQSIDDMIPAQK	Oxidation(M)@11		missed K-L@1; missed K-G@4	0.00329543	1815.94	606.322	1815.94	606.321	3	16	6.1.1.5624.8	34.0533	815.55	692.14	34.01	0.23	1599.15
9	12.45	12.45	12.86	sp|P07310|KCRM_MOUSE	Creatine kinase M-type OS=Mus musculus GN=Ckm PE=1 SV=1	0	99	KLEKGQSIDDMIPAQK	Oxidation(M)@11		missed K-L@1; missed K-G@4	0.00176337	1815.94	454.993	1815.94	454.992	4	14	8.1.1.5911.2	34.8111	2075.13	956.74	34.96	0.23	1204.69
9	12.45	12.45	12.86	sp|P07310|KCRM_MOUSE	Creatine kinase M-type OS=Mus musculus GN=Ckm PE=1 SV=1	0	99	VLTPDLYNK				-0.000452782	1061.58	531.795	1061.58	531.795	2	11	1.1.1.8022.4	60.7278	5031.54	742.87	61.03	0.34	1438.82
9	12.45	12.45	12.86	sp|P07310|KCRM_MOUSE	Creatine kinase M-type OS=Mus musculus GN=Ckm PE=1 SV=1	0	99	VLTPDLYNK				-0.00458601	1061.57	531.793	1061.58	531.795	2	10	2.1.1.8793.4	63.2258	1430.59	1285.23	63.31	0.34	2360.28
9	12.45	12.45	12.86	sp|P07310|KCRM_MOUSE	Creatine kinase M-type OS=Mus musculus GN=Ckm PE=1 SV=1	0	99	VLTPDLYNK				0.00236302	1061.58	531.796	1061.58	531.795	2	10	3.1.1.8980.5	63.1801	1499.23	909.6	63.31	0.34	1749.74
10	11.92	11.95	29.67	sp|Q02105|C1QC_MOUSE	Complement C1q subcomponent subunit C OS=Mus musculus GN=C1qc PE=1 SV=2	2	99	FNSVVTNPQGHYNPSTGK				0.00129932	1945.93	649.65	1945.93	649.65	3	20	1.1.1.7870.8	52.2377	1530.88	927.05	52.36	0.28	1722.94
10	11.92	11.95	29.67	sp|Q02105|C1QC_MOUSE	Complement C1q subcomponent subunit C OS=Mus musculus GN=C1qc PE=1 SV=2	2	99	GPPGEPGVEGR				0.00344388	1050.51	526.264	1050.51	526.262	2	13	8.1.1.5833.3	31.582	236.88	234.12	31.58	0.41	1248.1
10	11.92	11.95	29.67	sp|Q02105|C1QC_MOUSE	Complement C1q subcomponent subunit C OS=Mus musculus GN=C1qc PE=1 SV=2	2	99	HQSVFTVTR				-0.007716	1073.55	537.784	1073.56	537.788	2	13	1.1.1.7783.3	47.4158	1236.39	965.64	47.62	0.45	2315.18
10	11.92	11.95	29.67	sp|Q02105|C1QC_MOUSE	Complement C1q subcomponent subunit C OS=Mus musculus GN=C1qc PE=1 SV=2	2	99	QTTQYPEANALVR				0.00346638	1489.76	497.593	1489.75	497.591	3	13	1.1.1.8007.8	59.8827	2123.01	447.44	60.19	0.34	1222.62
10	11.92	11.95	29.67	sp|Q02105|C1QC_MOUSE	Complement C1q subcomponent subunit C OS=Mus musculus GN=C1qc PE=1 SV=2	1.72125	99	QVSSGGVLLR	Gln->pyro-Glu@N-term			0.021801	997.577	499.796	997.556	499.785	2	15	6.1.1.5884.4	48.5097	570.78	426.26	48.6	0.22	2045.18
10	11.92	11.95	29.67	sp|Q02105|C1QC_MOUSE	Complement C1q subcomponent subunit C OS=Mus musculus GN=C1qc PE=1 SV=2	0	99	FNSVVTNPQGHYNPSTGK				0.0127763	1945.94	649.654	1945.93	649.65	3	15	3.1.1.8821.8	54.274	358.07	252.49	54.17	0.28	893.799
10	11.92	11.95	29.67	sp|Q02105|C1QC_MOUSE	Complement C1q subcomponent subunit C OS=Mus musculus GN=C1qc PE=1 SV=2	0	99	FNSVVTNPQGHYNPSTGK				-0.00182352	1945.93	649.649	1945.93	649.65	3	23	8.1.1.5975.9	38.4292	8505.9	4240.47	38.55	0.23	5905.44
10	11.92	11.95	29.67	sp|Q02105|C1QC_MOUSE	Complement C1q subcomponent subunit C OS=Mus musculus GN=C1qc PE=1 SV=2	0	99	FNSVVTNPQGHYNPSTGK				0.00248714	1945.93	649.651	1945.93	649.65	3	21	6.1.1.5691.12	37.7706	2754.52	2354.43	37.83	0.23	3881.21
10	11.92	11.95	29.67	sp|Q02105|C1QC_MOUSE	Complement C1q subcomponent subunit C OS=Mus musculus GN=C1qc PE=1 SV=2	0	99	FNSVVTNPQGHYNPSTGK				0.00236061	1945.93	649.651	1945.93	649.65	3	19	4.1.1.8521.8	54.5249	1548.55	979.14	54.64	0.28	1682.44
10	11.92	11.95	29.67	sp|Q02105|C1QC_MOUSE	Complement C1q subcomponent subunit C OS=Mus musculus GN=C1qc PE=1 SV=2	0	99	GPPGEPGVEGR				0.0145408	1050.52	526.269	1050.51	526.262	2	11	6.1.1.5534.2	30.5278	230.32	218.37	30.49	0.29	557.345
10	11.92	11.95	29.67	sp|Q02105|C1QC_MOUSE	Complement C1q subcomponent subunit C OS=Mus musculus GN=C1qc PE=1 SV=2	0	99	GTSGLPGDPGPR				-0.000907992	1109.55	555.78	1109.55	555.781	2	16	8.1.1.5935.2	36.166	2752.27	2449.51	36.25	0.22	5228.47
10	11.92	11.95	29.67	sp|Q02105|C1QC_MOUSE	Complement C1q subcomponent subunit C OS=Mus musculus GN=C1qc PE=1 SV=2	0	99	GTSGLPGDPGPR				0.00707614	1109.55	555.784	1109.55	555.781	2	17	6.1.1.5645.4	35.237	2901.57	2834.07	35.25	0.17	5115.86
10	11.92	11.95	29.67	sp|Q02105|C1QC_MOUSE	Complement C1q subcomponent subunit C OS=Mus musculus GN=C1qc PE=1 SV=2	0	99	GTSGLPGDPGPR				-0.000907992	1109.55	555.78	1109.55	555.781	2	13	8.1.1.5933.2	36.0414	2752.27	684.52	36.25	0.22	1687.73
10	11.92	11.95	29.67	sp|Q02105|C1QC_MOUSE	Complement C1q subcomponent subunit C OS=Mus musculus GN=C1qc PE=1 SV=2	0	99	HQSVFTVTR				0.00155434	1073.56	537.789	1073.56	537.788	2	15	8.1.1.5947.5	36.8256	4291.57	3619.57	36.76	0.17	6447.58
10	11.92	11.95	29.67	sp|Q02105|C1QC_MOUSE	Complement C1q subcomponent subunit C OS=Mus musculus GN=C1qc PE=1 SV=2	0	99	HQSVFTVTR				-0.00317894	1073.56	537.787	1073.56	537.788	2	14	6.1.1.5657.14	35.8285	3365.61	3311.85	35.86	0.17	6409.86
10	11.92	11.95	29.67	sp|Q02105|C1QC_MOUSE	Complement C1q subcomponent subunit C OS=Mus musculus GN=C1qc PE=1 SV=2	0	99	QTTQYPEANALVR				-0.00279541	1489.75	745.882	1489.75	745.884	2	14	1.1.1.8005.6	59.7906	4094.33	363.99	60.19	0.34	982.392
10	11.92	11.95	29.67	sp|Q02105|C1QC_MOUSE	Complement C1q subcomponent subunit C OS=Mus musculus GN=C1qc PE=1 SV=2	0	99	QTTQYPEANALVR				-0.00279541	1489.75	745.882	1489.75	745.884	2	18	1.1.1.8023.3	60.8043	4094.33	383.09	60.19	0.34	1208.49
10	11.92	11.95	29.67	sp|Q02105|C1QC_MOUSE	Complement C1q subcomponent subunit C OS=Mus musculus GN=C1qc PE=1 SV=2	0	99	QTTQYPEANALVR				0.00346638	1489.76	497.593	1489.75	497.591	3	12	1.1.1.8026.4	60.9437	2123.01	134.28	60.19	0.34	1090.61
10	11.92	11.95	29.67	sp|Q02105|C1QC_MOUSE	Complement C1q subcomponent subunit C OS=Mus musculus GN=C1qc PE=1 SV=2	0	99	QTTQYPEANALVR				-0.00845572	1489.74	745.879	1489.75	745.884	2	18	2.1.1.8774.8	62.1767	1213.15	565.62	62.35	0.34	1412.91
10	11.92	11.95	29.67	sp|Q02105|C1QC_MOUSE	Complement C1q subcomponent subunit C OS=Mus musculus GN=C1qc PE=1 SV=2	0	99	QTTQYPEANALVR	Gln->pyro-Glu@N-term			-0.0120156	1472.71	737.364	1472.73	737.37	2	14	2.1.1.8945.6	71.2491	319.1	283.53	71.31	0.34	921.788
10	11.92	11.95	29.67	sp|Q02105|C1QC_MOUSE	Complement C1q subcomponent subunit C OS=Mus musculus GN=C1qc PE=1 SV=2	0	99	QTTQYPEANALVR				0.00225485	1489.75	745.885	1489.75	745.884	2	18	3.1.1.8963.6	62.2394	972.88	746.81	62.36	0.34	1753.34
10	11.92	11.95	29.67	sp|Q02105|C1QC_MOUSE	Complement C1q subcomponent subunit C OS=Mus musculus GN=C1qc PE=1 SV=2	0	99	QTTQYPEANALVR				0.00566708	1489.76	497.593	1489.75	497.591	3	12	3.1.1.8970.3	62.6078	506.5	177.57	62.36	0.34	1058.09
10	11.92	11.95	29.67	sp|Q02105|C1QC_MOUSE	Complement C1q subcomponent subunit C OS=Mus musculus GN=C1qc PE=1 SV=2	0	99	QTTQYPEANALVR	Gln->pyro-Glu@N-term			-0.000403737	1472.73	737.37	1472.73	737.37	2	13	3.1.1.9131.7	71.1927	282.27	281.35	71.26	0.34	805.18
10	11.92	11.95	29.67	sp|Q02105|C1QC_MOUSE	Complement C1q subcomponent subunit C OS=Mus musculus GN=C1qc PE=1 SV=2	0	99	QTTQYPEANALVR				0.00200052	1489.75	745.885	1489.75	745.884	2	19	8.1.1.6059.13	43.0515	5618.21	2051.27	43.23	0.28	3876.5
10	11.92	11.95	29.67	sp|Q02105|C1QC_MOUSE	Complement C1q subcomponent subunit C OS=Mus musculus GN=C1qc PE=1 SV=2	0	99	QTTQYPEANALVR	Gln->pyro-Glu@N-term			0.00634314	1472.73	737.373	1472.73	737.37	2	15	8.1.1.6152.9	48.3035	1381.96	614.48	48.48	0.23	1349.63
10	11.92	11.95	29.67	sp|Q02105|C1QC_MOUSE	Complement C1q subcomponent subunit C OS=Mus musculus GN=C1qc PE=1 SV=2	0	99	QTTQYPEANALVR				-0.0145397	1489.74	745.876	1489.75	745.884	2	17	6.1.1.5776.12	42.4846	4923.12	1246.69	42.71	0.28	3102.05
10	11.92	11.95	29.67	sp|Q02105|C1QC_MOUSE	Complement C1q subcomponent subunit C OS=Mus musculus GN=C1qc PE=1 SV=2	0	99	QTTQYPEANALVR	Gln->pyro-Glu@N-term			0.00829901	1472.73	737.374	1472.73	737.37	2	13	6.1.1.5870.4	47.7466	702.59	472.69	47.86	0.23	1192.89
10	11.92	11.95	29.67	sp|Q02105|C1QC_MOUSE	Complement C1q subcomponent subunit C OS=Mus musculus GN=C1qc PE=1 SV=2	0	99	QTTQYPEANALVR				0.00189584	1489.75	497.592	1489.75	497.591	3	17	4.1.1.8663.6	62.4156	1548.31	909.69	62.55	0.28	2217.39
10	11.92	11.95	29.67	sp|Q02105|C1QC_MOUSE	Complement C1q subcomponent subunit C OS=Mus musculus GN=C1qc PE=1 SV=2	0	99	QTTQYPEANALVR				0.00189584	1489.75	497.592	1489.75	497.591	3	15	4.1.1.8664.13	62.4786	1548.31	1324.43	62.55	0.28	2390.09
10	11.92	11.95	29.67	sp|Q02105|C1QC_MOUSE	Complement C1q subcomponent subunit C OS=Mus musculus GN=C1qc PE=1 SV=2	0	99	QTTQYPEANALVR				0.00189584	1489.75	497.592	1489.75	497.591	3	17	4.1.1.8665.4	62.5182	1548.31	1470.01	62.55	0.28	2797.41
10	11.92	11.95	29.67	sp|Q02105|C1QC_MOUSE	Complement C1q subcomponent subunit C OS=Mus musculus GN=C1qc PE=1 SV=2	0	99	QTTQYPEANALVR				0.00189584	1489.75	497.592	1489.75	497.591	3	18	4.1.1.8666.4	62.5797	1548.31	1485.12	62.55	0.28	2909.02
10	11.92	11.95	29.67	sp|Q02105|C1QC_MOUSE	Complement C1q subcomponent subunit C OS=Mus musculus GN=C1qc PE=1 SV=2	0	99	QTTQYPEANALVR				0.00189584	1489.75	497.592	1489.75	497.591	3	17	4.1.1.8667.4	62.6178	1548.31	1386.15	62.55	0.28	3260.08
10	11.92	11.95	29.67	sp|Q02105|C1QC_MOUSE	Complement C1q subcomponent subunit C OS=Mus musculus GN=C1qc PE=1 SV=2	0	99	QTTQYPEANALVR				0.00189584	1489.75	497.592	1489.75	497.591	3	18	4.1.1.8668.4	62.6827	1548.31	1164.14	62.55	0.28	2555.62
10	11.92	11.95	29.67	sp|Q02105|C1QC_MOUSE	Complement C1q subcomponent subunit C OS=Mus musculus GN=C1qc PE=1 SV=2	0	99	QTTQYPEANALVR				0.00189584	1489.75	497.592	1489.75	497.591	3	17	4.1.1.8669.6	62.7575	1548.31	855.06	62.55	0.28	1985.07
10	11.92	11.95	29.67	sp|Q02105|C1QC_MOUSE	Complement C1q subcomponent subunit C OS=Mus musculus GN=C1qc PE=1 SV=2	0	99	QTTQYPEANALVR	Gln->pyro-Glu@N-term			-0.0123417	1472.71	737.364	1472.73	737.37	2	13	7.1.1.6605.7	48.9889	269.05	267.6	48.99	0.23	875.685
10	11.92	11.95	29.67	sp|Q02105|C1QC_MOUSE	Complement C1q subcomponent subunit C OS=Mus musculus GN=C1qc PE=1 SV=2	0	99	QTTQYPEANALVR				0.00200052	1489.75	745.885	1489.75	745.884	2	13	8.1.1.6058.9	42.995	5618.21	924.91	43.23	0.28	1808.86
10	11.92	11.95	29.67	sp|Q02105|C1QC_MOUSE	Complement C1q subcomponent subunit C OS=Mus musculus GN=C1qc PE=1 SV=2	0	99	QTTQYPEANALVR				0.0136032	1489.77	745.89	1489.75	745.884	2	14	7.1.1.6506.12	43.6947	661.67	596.82	43.75	0.22	1876.27
10	11.92	11.95	29.67	sp|Q02105|C1QC_MOUSE	Complement C1q subcomponent subunit C OS=Mus musculus GN=C1qc PE=1 SV=2	0	99	QTTQYPEANALVR	Gln->pyro-Glu@N-term			0.0144853	1472.74	737.378	1472.73	737.37	2	16	4.1.1.8812.3	70.778	1099.76	734.72	70.9	0.34	1701.93
10	11.92	11.95	29.67	sp|Q02105|C1QC_MOUSE	Complement C1q subcomponent subunit C OS=Mus musculus GN=C1qc PE=1 SV=2	0	99	QVSSGGVLLR	Gln->pyro-Glu@N-term			0.00713508	997.563	499.789	997.556	499.785	2	16	4.1.1.8826.3	71.5677	417.97	413.12	71.63	0.34	1827.54
11	11.42	11.53	13.18	sp|P52480|KPYM_MOUSE	Pyruvate kinase PKM OS=Mus musculus GN=Pkm PE=1 SV=4	2	99	GDLGIEIPAEK				-0.00175938	1140.6	571.308	1140.6	571.309	2	13	2.1.1.8970.4	72.3569	336.63	265.12	72.42	0.34	1393.41
11	11.42	11.53	13.18	sp|P52480|KPYM_MOUSE	Pyruvate kinase PKM OS=Mus musculus GN=Pkm PE=1 SV=4	2	99	IISKIENHEGVR			missed K-I@4	-0.00584708	1393.76	465.595	1393.77	465.597	3	11	8.1.1.5834.2	31.613	241	225.84	31.59	0.23	643.456
11	11.42	11.53	13.18	sp|P52480|KPYM_MOUSE	Pyruvate kinase PKM OS=Mus musculus GN=Pkm PE=1 SV=4	2	99	LDIDSAPITAR				0.00743279	1170.63	586.323	1170.62	586.32	2	15	8.1.1.6110.4	45.9067	743.44	492.95	46.04	0.22	2107.26
11	11.42	11.53	13.18	sp|P52480|KPYM_MOUSE	Pyruvate kinase PKM OS=Mus musculus GN=Pkm PE=1 SV=4	2	99	NTGIICTIGPASR	Carbamidomethyl(C)@6			0.00719437	1358.7	680.36	1358.7	680.356	2	16	1.1.1.8075.4	63.6846	590.7	416.25	63.8	0.34	1078.19
11	11.42	11.53	13.18	sp|P52480|KPYM_MOUSE	Pyruvate kinase PKM OS=Mus musculus GN=Pkm PE=1 SV=4	1.76955	99	VNLAMDVGK	Oxidation(M)@5			0.00321133	961.493	481.754	961.49	481.752	2	12	8.1.1.5960.4	37.5576	615.56	454.08	37.65	0.45	1533.64
11	11.42	11.53	13.18	sp|P52480|KPYM_MOUSE	Pyruvate kinase PKM OS=Mus musculus GN=Pkm PE=1 SV=4	0	99	GDLGIEIPAEK				0.00242198	1140.61	571.31	1140.6	571.309	2	15	3.1.1.9157.3	72.3563	326.73	326.31	72.31	0.4	1831.34
11	11.42	11.53	13.18	sp|P52480|KPYM_MOUSE	Pyruvate kinase PKM OS=Mus musculus GN=Pkm PE=1 SV=4	0	99	LDIDSAPITAR				0.0145988	1170.64	586.327	1170.62	586.32	2	16	4.1.1.8743.3	66.9432	588.11	581.72	66.95	0.34	1980.45
11	11.42	11.53	13.18	sp|P52480|KPYM_MOUSE	Pyruvate kinase PKM OS=Mus musculus GN=Pkm PE=1 SV=4	0	99	LDIDSAPITAR				0.00514032	1170.63	586.322	1170.62	586.32	2	14	6.1.1.5828.10	45.3717	577.35	568.04	45.38	0.28	2162.59
11	11.42	11.53	13.18	sp|P52480|KPYM_MOUSE	Pyruvate kinase PKM OS=Mus musculus GN=Pkm PE=1 SV=4	0	99	NTGIICTIGPASR	Carbamidomethyl(C)@6			0.00241891	1358.7	680.357	1358.7	680.356	2	15	2.1.1.8842.4	65.9567	414.57	317.04	66.08	0.41	932.57
11	11.42	11.53	13.18	sp|P52480|KPYM_MOUSE	Pyruvate kinase PKM OS=Mus musculus GN=Pkm PE=1 SV=4	0	99	NTGIICTIGPASR	Carbamidomethyl(C)@6			0.00158531	1358.7	680.357	1358.7	680.356	2	17	3.1.1.9033.5	66.0216	468.4	338.64	66.15	0.4	1114
11	11.42	11.53	13.18	sp|P52480|KPYM_MOUSE	Pyruvate kinase PKM OS=Mus musculus GN=Pkm PE=1 SV=4	0	99	NTGIICTIGPASR	Carbamidomethyl(C)@6			0.00363551	1358.7	680.358	1358.7	680.356	2	18	8.1.1.6101.4	45.4201	1464.56	864.57	45.54	0.23	1948.55
11	11.42	11.53	13.18	sp|P52480|KPYM_MOUSE	Pyruvate kinase PKM OS=Mus musculus GN=Pkm PE=1 SV=4	0	99	NTGIICTIGPASR	Carbamidomethyl(C)@6			0.00332422	1358.7	680.358	1358.7	680.356	2	18	6.1.1.5818.4	44.8077	1061	701.73	44.92	0.23	1702.73
11	11.42	11.53	13.18	sp|P52480|KPYM_MOUSE	Pyruvate kinase PKM OS=Mus musculus GN=Pkm PE=1 SV=4	0	99	NTGIICTIGPASR	Carbamidomethyl(C)@6			0.0207831	1358.72	680.366	1358.7	680.356	2	15	7.1.1.6549.3	46.0584	181.36	172.85	46.08	0.29	894.773
11	11.42	11.53	13.18	sp|P52480|KPYM_MOUSE	Pyruvate kinase PKM OS=Mus musculus GN=Pkm PE=1 SV=4	0	99	NTGIICTIGPASR	Carbamidomethyl(C)@6			0.0183414	1358.72	680.365	1358.7	680.356	2	19	4.1.1.8727.3	66.0449	471.1	405.57	66.16	0.4	1399.11
11	11.42	11.53	13.18	sp|P52480|KPYM_MOUSE	Pyruvate kinase PKM OS=Mus musculus GN=Pkm PE=1 SV=4	0	98.94	VNLAMDVGK	Oxidation(M)@5			0.00109811	961.491	481.753	961.49	481.752	2	13	7.1.1.6407.2	38.0914	288.95	277.89	38.13	0.51	922.288
12	11.36	11.42	10.13	sp|P47857|PFKAM_MOUSE	ATP-dependent 6-phosphofructokinase, muscle type OS=Mus musculus GN=Pfkm PE=1 SV=3	2	99	AIAVLTSGGDAQGMNAAVR	Oxidation(M)@14			0.00238744	1816.91	909.464	1816.91	909.462	2	22	8.1.1.6069.12	43.6107	254.02	253.47	43.61	0.22	832.999
12	11.36	11.42	10.13	sp|P47857|PFKAM_MOUSE	ATP-dependent 6-phosphofructokinase, muscle type OS=Mus musculus GN=Pfkm PE=1 SV=3	2	99	IGLIQGNR				0.00580366	869.514	435.764	869.508	435.761	2	10	1.1.1.7878.3	52.6718	326.6	310.08	52.69	0.56	797.467
12	11.36	11.42	10.13	sp|P47857|PFKAM_MOUSE	ATP-dependent 6-phosphofructokinase, muscle type OS=Mus musculus GN=Pfkm PE=1 SV=3	2	99	LPLMECVQVTK	Oxidation(M)@4; Carbamidomethyl(C)@6			-0.00208026	1332.68	667.345	1332.68	667.346	2	15	2.1.1.8797.8	63.4716	244.9	244	63.48	0.34	787.879
12	11.36	11.42	10.13	sp|P47857|PFKAM_MOUSE	ATP-dependent 6-phosphofructokinase, muscle type OS=Mus musculus GN=Pfkm PE=1 SV=3	2	99	VGIFTGAR				-0.00317007	819.457	410.736	819.46	410.737	2	9	2.1.1.8760.3	61.358	372.26	328.12	61.4	0.28	1350.63
12	11.36	11.42	10.13	sp|P47857|PFKAM_MOUSE	ATP-dependent 6-phosphofructokinase, muscle type OS=Mus musculus GN=Pfkm PE=1 SV=3	2	99	VTVLGHVQR				0.00233524	1007.59	504.802	1007.59	504.801	2	12	8.1.1.5914.4	34.9935	312.87	286.9	35.02	0.23	1066.9
12	11.36	11.42	10.13	sp|P47857|PFKAM_MOUSE	ATP-dependent 6-phosphofructokinase, muscle type OS=Mus musculus GN=Pfkm PE=1 SV=3	0	99	IGLIQGNR				-0.00142687	869.507	435.761	869.508	435.761	2	10	2.1.1.8649.3	55.2712	497.48	458.76	55.35	0.51	1248.4
12	11.36	11.42	10.13	sp|P47857|PFKAM_MOUSE	ATP-dependent 6-phosphofructokinase, muscle type OS=Mus musculus GN=Pfkm PE=1 SV=3	0	99	IGLIQGNR				0.00358234	869.512	435.763	869.508	435.761	2	10	3.1.1.8831.2	54.8098	456.83	270.81	55.02	0.62	802.667
12	11.36	11.42	10.13	sp|P47857|PFKAM_MOUSE	ATP-dependent 6-phosphofructokinase, muscle type OS=Mus musculus GN=Pfkm PE=1 SV=3	0	99	IGLIQGNR				-0.00522138	869.503	435.759	869.508	435.761	2	10	5.1.1.6113.2	38.9875	922.24	553.77	39.11	0.4	703.86
12	11.36	11.42	10.13	sp|P47857|PFKAM_MOUSE	ATP-dependent 6-phosphofructokinase, muscle type OS=Mus musculus GN=Pfkm PE=1 SV=3	0	99	IGLIQGNR				0.00629017	869.515	435.765	869.508	435.761	2	10	7.1.1.6447.3	40.3555	1480.96	576.91	40.51	0.23	1191.8
12	11.36	11.42	10.13	sp|P47857|PFKAM_MOUSE	ATP-dependent 6-phosphofructokinase, muscle type OS=Mus musculus GN=Pfkm PE=1 SV=3	0	99	LPLMECVQVTK	Oxidation(M)@4; Carbamidomethyl(C)@6			0.000449153	1332.68	667.347	1332.68	667.346	2	14	3.1.1.8986.5	63.5353	278.53	277.62	63.54	0.34	767.465
12	11.36	11.42	10.13	sp|P47857|PFKAM_MOUSE	ATP-dependent 6-phosphofructokinase, muscle type OS=Mus musculus GN=Pfkm PE=1 SV=3	0	99	LPLMECVQVTK	Oxidation(M)@4; Carbamidomethyl(C)@6			-0.00474991	1332.67	667.344	1332.68	667.346	2	18	8.1.1.6075.10	43.9505	462.56	452.48	43.9	0.34	1667.55
12	11.36	11.42	10.13	sp|P47857|PFKAM_MOUSE	ATP-dependent 6-phosphofructokinase, muscle type OS=Mus musculus GN=Pfkm PE=1 SV=3	0	99	VTVLGHVQR				-0.0113073	1007.58	504.795	1007.59	504.801	2	13	6.1.1.5624.6	34.04	295.67	268.19	34.01	0.23	1021.71
13	10.74	10.82	8.596	sp|Q06507|ATF4_MOUSE	Cyclic AMP-dependent transcription factor ATF-4 OS=Mus musculus GN=Atf4 PE=1 SV=2	2	99	AEQEALTGECK	Carbamidomethyl(C)@10			0.00518033	1234.56	618.285	1234.55	618.282	2	16	1.1.1.7143.2	37.6221	337.89	229.77	37.78	0.36	253.423
13	10.74	10.82	8.596	sp|Q06507|ATF4_MOUSE	Cyclic AMP-dependent transcription factor ATF-4 OS=Mus musculus GN=Atf4 PE=1 SV=2	2	99	AEQEALTGECKELEK	Carbamidomethyl(C)@10		missed K-E@11	-0.0105891	1733.8	578.942	1733.81	578.945	3	17	1.1.1.7843.5	50.7563	2153.46	1113.44	50.89	0.28	1676.64
13	10.74	10.82	8.596	sp|Q06507|ATF4_MOUSE	Cyclic AMP-dependent transcription factor ATF-4 OS=Mus musculus GN=Atf4 PE=1 SV=2	2	99	RAEQEALTGECK	Carbamidomethyl(C)@11		missed R-A@1	-0.000661749	1390.65	464.557	1390.65	464.558	3	12	8.1.1.5686.2	29.0997	269.71	212.52	29.13	0.33	419.435
13	10.74	10.82	8.596	sp|Q06507|ATF4_MOUSE	Cyclic AMP-dependent transcription factor ATF-4 OS=Mus musculus GN=Atf4 PE=1 SV=2	2	99	RAEQEALTGECKELEK	Carbamidomethyl(C)@11		missed R-A@1; missed K-E@12	-0.0221024	1889.89	630.972	1889.92	630.979	3	19	8.1.1.5927.17	35.7394	922.92	853.8	35.75	0.11	9201.69
13	10.74	10.82	8.596	sp|Q06507|ATF4_MOUSE	Cyclic AMP-dependent transcription factor ATF-4 OS=Mus musculus GN=Atf4 PE=1 SV=2	1.88606	99	NEALKEKADSLAK			missed K-E@5; missed K-A@7	-0.0123302	1415.75	472.924	1415.76	472.928	3	11	8.1.1.5879.2	33.0197	622.5	469.13	33.11	0.39	1250.6
13	10.74	10.82	8.596	sp|Q06507|ATF4_MOUSE	Cyclic AMP-dependent transcription factor ATF-4 OS=Mus musculus GN=Atf4 PE=1 SV=2	0	99	AEQEALTGECK	Carbamidomethyl(C)@10			-0.000892156	1234.55	618.282	1234.55	618.282	2	18	8.1.1.5815.3	31.2169	760.15	434.24	31.34	0.22	827.445
13	10.74	10.82	8.596	sp|Q06507|ATF4_MOUSE	Cyclic AMP-dependent transcription factor ATF-4 OS=Mus musculus GN=Atf4 PE=1 SV=2	0	99	AEQEALTGECK	Carbamidomethyl(C)@10			-0.017684	1234.53	618.273	1234.55	618.282	2	12	5.1.1.5809.2	30.114	348.68	295.18	30.19	0.27	336.735
13	10.74	10.82	8.596	sp|Q06507|ATF4_MOUSE	Cyclic AMP-dependent transcription factor ATF-4 OS=Mus musculus GN=Atf4 PE=1 SV=2	0	99	AEQEALTGECK	Carbamidomethyl(C)@10			-4.47067e-05	1234.55	618.282	1234.55	618.282	2	17	4.1.1.7835.2	41.1049	245.34	212.78	41.16	0.33	262.618
13	10.74	10.82	8.596	sp|Q06507|ATF4_MOUSE	Cyclic AMP-dependent transcription factor ATF-4 OS=Mus musculus GN=Atf4 PE=1 SV=2	0	99	AEQEALTGECKELEK	Carbamidomethyl(C)@10		missed K-E@11	-0.0137103	1733.8	578.941	1733.81	578.945	3	12	2.1.1.8609.5	53.2245	356.53	344.13	53.24	0.28	934.089
13	10.74	10.82	8.596	sp|Q06507|ATF4_MOUSE	Cyclic AMP-dependent transcription factor ATF-4 OS=Mus musculus GN=Atf4 PE=1 SV=2	0	99	AEQEALTGECKELEK	Carbamidomethyl(C)@10		missed K-E@11	-0.0149266	1733.8	578.94	1733.81	578.945	3	13	3.1.1.8794.5	52.7936	296.97	179.73	52.7	0.28	754.277
13	10.74	10.82	8.596	sp|Q06507|ATF4_MOUSE	Cyclic AMP-dependent transcription factor ATF-4 OS=Mus musculus GN=Atf4 PE=1 SV=2	0	99	AEQEALTGECKELEK	Carbamidomethyl(C)@10		missed K-E@11	-0.00185891	1733.81	578.945	1733.81	578.945	3	14	4.1.1.8494.5	52.9863	2299.17	951.15	53.17	0.28	1197.91
13	10.74	10.82	8.596	sp|Q06507|ATF4_MOUSE	Cyclic AMP-dependent transcription factor ATF-4 OS=Mus musculus GN=Atf4 PE=1 SV=2	0	99	NEALKEKADSLAK			missed K-E@5; missed K-A@7	-0.01982	1415.74	472.921	1415.76	472.928	3	14	6.1.1.5589.3	32.0743	585.24	510.44	32.15	0.28	1244.3
13	10.74	10.82	8.596	sp|Q06507|ATF4_MOUSE	Cyclic AMP-dependent transcription factor ATF-4 OS=Mus musculus GN=Atf4 PE=1 SV=2	0	99	RAEQEALTGECK	Carbamidomethyl(C)@11		missed R-A@1	0.00395227	1390.66	464.559	1390.65	464.558	3	13	6.1.1.5396.2	28.1129	353.14	296.01	28.18	0.26	656.957
13	10.74	10.82	8.596	sp|Q06507|ATF4_MOUSE	Cyclic AMP-dependent transcription factor ATF-4 OS=Mus musculus GN=Atf4 PE=1 SV=2	0	99	RAEQEALTGECKELEK	Carbamidomethyl(C)@11		missed R-A@1; missed K-E@12	-0.0119454	1889.9	473.483	1889.92	473.486	4	14	8.1.1.5928.4	35.7618	506.05	474.03	35.75	0.11	2748.45
14	10.21	10.23	11.84	sp|Q91VI7|RINI_MOUSE	Ribonuclease inhibitor OS=Mus musculus GN=Rnh1 PE=1 SV=1	2	99	ALSQPDTVLR				0.00436078	1098.61	550.311	1098.6	550.309	2	10	2.1.1.8709.5	58.5881	655.28	414.85	58.43	0.39	1780.93
14	10.21	10.23	11.84	sp|Q91VI7|RINI_MOUSE	Ribonuclease inhibitor OS=Mus musculus GN=Rnh1 PE=1 SV=1	2	99	ASLQELDLSSNK				-0.01199	1303.65	652.832	1303.66	652.838	2	17	1.1.1.8078.6	63.8541	1081.22	489.73	64.04	0.35	1213.51
14	10.21	10.23	11.84	sp|Q91VI7|RINI_MOUSE	Ribonuclease inhibitor OS=Mus musculus GN=Rnh1 PE=1 SV=1	2	99	DLCDVVASK	Carbamidomethyl(C)@3			0.000913367	1005.48	503.748	1005.48	503.747	2	13	1.1.1.7971.4	57.8616	881.93	579.08	58	0.34	1508.83
14	10.21	10.23	11.84	sp|Q91VI7|RINI_MOUSE	Ribonuclease inhibitor OS=Mus musculus GN=Rnh1 PE=1 SV=1	2	99	LDDCGLTEVR	Carbamidomethyl(C)@4			0.000240659	1176.54	589.28	1176.54	589.28	2	17	1.1.1.7967.3	57.6571	741.52	645.17	57.72	0.28	1933.74
14	10.21	10.23	11.84	sp|Q91VI7|RINI_MOUSE	Ribonuclease inhibitor OS=Mus musculus GN=Rnh1 PE=1 SV=1	2	99	SLDIQCEQLSDAR	Acetyl@N-term; Carbamidomethyl(C)@6	Acetyl@2	cleaved M-S@N-term	0.0126697	1575.73	788.874	1575.72	788.867	2	17	8.1.1.6192.7	50.5148	374.79	374.77	50.47	0.23	1213.11
14	10.21	10.23	11.84	sp|Q91VI7|RINI_MOUSE	Ribonuclease inhibitor OS=Mus musculus GN=Rnh1 PE=1 SV=1	0	99	ALSQPDTVLR				0.00347398	1098.61	550.311	1098.6	550.309	2	15	8.1.1.6024.8	41.127	3673.25	2728.41	41.2	0.22	7191.73
14	10.21	10.23	11.84	sp|Q91VI7|RINI_MOUSE	Ribonuclease inhibitor OS=Mus musculus GN=Rnh1 PE=1 SV=1	0	99	ASLQELDLSSNK				-0.00829299	1303.65	652.834	1303.66	652.838	2	18	2.1.1.8850.4	66.2936	442.27	429.37	66.26	0.28	934.976
14	10.21	10.23	11.84	sp|Q91VI7|RINI_MOUSE	Ribonuclease inhibitor OS=Mus musculus GN=Rnh1 PE=1 SV=1	0	99	ASLQELDLSSNK				-0.0124444	1303.65	652.832	1303.66	652.838	2	19	3.1.1.9038.2	66.314	433.77	408.77	66.26	0.34	627.255
14	10.21	10.23	11.84	sp|Q91VI7|RINI_MOUSE	Ribonuclease inhibitor OS=Mus musculus GN=Rnh1 PE=1 SV=1	0	99	ASLQELDLSSNK				-0.00352049	1303.66	652.837	1303.66	652.838	2	21	8.1.1.6103.5	45.5239	2502.11	1851.67	45.6	0.23	3815.78
14	10.21	10.23	11.84	sp|Q91VI7|RINI_MOUSE	Ribonuclease inhibitor OS=Mus musculus GN=Rnh1 PE=1 SV=1	0	99	ASLQELDLSSNK				0.013122	1303.68	652.845	1303.66	652.838	2	21	4.1.1.8730.4	66.2141	1369.33	1190.01	66.27	0.23	2410.98
14	10.21	10.23	11.84	sp|Q91VI7|RINI_MOUSE	Ribonuclease inhibitor OS=Mus musculus GN=Rnh1 PE=1 SV=1	0	99	LDDCGLTEVR	Carbamidomethyl(C)@4			-0.008625	1176.54	589.275	1176.54	589.28	2	16	6.1.1.5757.8	41.4138	940.84	797.78	41.48	0.22	2629.7
14	10.21	10.23	11.84	sp|Q91VI7|RINI_MOUSE	Ribonuclease inhibitor OS=Mus musculus GN=Rnh1 PE=1 SV=1	0	99	LDDCGLTEVR	Carbamidomethyl(C)@4			0.0175276	1176.56	589.288	1176.54	589.28	2	15	4.1.1.8623.14	60.2376	468.72	458.76	60.3	0.34	1378.93
14	10.21	10.23	11.84	sp|Q91VI7|RINI_MOUSE	Ribonuclease inhibitor OS=Mus musculus GN=Rnh1 PE=1 SV=1	0	99	LDDCGLTEVR	Carbamidomethyl(C)@4			0.0341231	1176.58	589.297	1176.54	589.28	2	13	2.1.1.8735.3	59.9705	174.15	142.76	60.1	0.39	982.979
14	10.21	10.23	11.84	sp|Q91VI7|RINI_MOUSE	Ribonuclease inhibitor OS=Mus musculus GN=Rnh1 PE=1 SV=1	0	99	SLDIQCEQLSDAR	Acetyl@N-term; Carbamidomethyl(C)@6	Acetyl@2	cleaved M-S@N-term	0.0177224	1575.74	788.876	1575.72	788.867	2	18	4.1.1.8879.6	74.299	336.35	332.69	74.31	0.34	826.181
15	10.06	10.06	16.52	sp|P16858|G3P_MOUSE	Glyceraldehyde-3-phosphate dehydrogenase OS=Mus musculus GN=Gapdh PE=1 SV=2	2	99	DGRGAAQNIIPASTGAAK			missed R-G@3	0.000605305	1696.89	566.636	1696.89	566.636	3	16	1.1.1.7888.3	53.2256	1872.3	1078.21	53.37	0.28	2390.48
15	10.06	10.06	16.52	sp|P16858|G3P_MOUSE	Glyceraldehyde-3-phosphate dehydrogenase OS=Mus musculus GN=Gapdh PE=1 SV=2	2	99	GAAQNIIPASTGAAK				0.0211322	1368.76	685.386	1368.74	685.375	2	16	1.1.1.7894.20	53.5899	2397.37	469.52	54.04	0.44	2057
15	10.06	10.06	16.52	sp|P16858|G3P_MOUSE	Glyceraldehyde-3-phosphate dehydrogenase OS=Mus musculus GN=Gapdh PE=1 SV=2	2	99	IVSNASCTTNCLAPLAK	Deamidated(N)@4; Carbamidomethyl(C)@7; Carbamidomethyl(C)@11			0.0752483	1819.96	607.659	1819.88	607.634	3	16	1.1.1.8045.5	62.0239	145.96	125.65	62.05	0.17	1199.62
15	10.06	10.06	16.52	sp|P16858|G3P_MOUSE	Glyceraldehyde-3-phosphate dehydrogenase OS=Mus musculus GN=Gapdh PE=1 SV=2	2	99	VGVNGFGR				-0.00723363	804.417	403.216	804.424	403.219	2	9	1.1.1.7841.2	50.6086	540.33	458	50.48	0.68	834.795
15	10.06	10.06	16.52	sp|P16858|G3P_MOUSE	Glyceraldehyde-3-phosphate dehydrogenase OS=Mus musculus GN=Gapdh PE=1 SV=2	2	99	VVDLMAYMASKE	Oxidation(M)@5; Oxidation(M)@8		missed K-E@11	-0.000892809	1387.64	694.825	1387.64	694.825	2	21	1.1.1.8004.8	59.7347	1450.97	867.88	59.91	0.45	1792.85
15	10.06	10.06	16.52	sp|P16858|G3P_MOUSE	Glyceraldehyde-3-phosphate dehydrogenase OS=Mus musculus GN=Gapdh PE=1 SV=2	0	99	DGRGAAQNIIPASTGAAK			missed R-G@3	-0.00314711	1696.88	566.635	1696.89	566.636	3	17	4.1.1.8544.4	55.8009	1294.18	1098.97	55.88	0.28	2471.19
15	10.06	10.06	16.52	sp|P16858|G3P_MOUSE	Glyceraldehyde-3-phosphate dehydrogenase OS=Mus musculus GN=Gapdh PE=1 SV=2	0	99	DGRGAAQNIIPASTGAAK			missed R-G@3	-0.00393865	1696.88	566.635	1696.89	566.636	3	13	8.1.1.5997.3	39.6564	2850.04	703.38	39.46	0.23	2187.76
15	10.06	10.06	16.52	sp|P16858|G3P_MOUSE	Glyceraldehyde-3-phosphate dehydrogenase OS=Mus musculus GN=Gapdh PE=1 SV=2	0	99	GAAQNIIPASTGAAK				0.0104107	1368.75	685.381	1368.74	685.375	2	16	2.1.1.8662.10	56.0219	587.04	541.52	56.03	0.17	1638.55
15	10.06	10.06	16.52	sp|P16858|G3P_MOUSE	Glyceraldehyde-3-phosphate dehydrogenase OS=Mus musculus GN=Gapdh PE=1 SV=2	0	99	GAAQNIIPASTGAAK				0.00267583	1368.74	685.377	1368.74	685.375	2	15	3.1.1.8847.20	55.7448	459.16	451.03	55.75	0.22	1822.39
15	10.06	10.06	16.52	sp|P16858|G3P_MOUSE	Glyceraldehyde-3-phosphate dehydrogenase OS=Mus musculus GN=Gapdh PE=1 SV=2	0	99	GAAQNIIPASTGAAK				0.00115776	1368.74	685.376	1368.74	685.375	2	23	8.1.1.5999.9	39.7964	9118.39	3619.23	39.92	0.17	6023.95
15	10.06	10.06	16.52	sp|P16858|G3P_MOUSE	Glyceraldehyde-3-phosphate dehydrogenase OS=Mus musculus GN=Gapdh PE=1 SV=2	0	99	GAAQNIIPASTGAAK				0.00115776	1368.74	685.376	1368.74	685.375	2	25	8.1.1.6000.13	39.848	9118.39	6621.75	39.92	0.17	12283.1
15	10.06	10.06	16.52	sp|P16858|G3P_MOUSE	Glyceraldehyde-3-phosphate dehydrogenase OS=Mus musculus GN=Gapdh PE=1 SV=2	0	99	GAAQNIIPASTGAAK				0.00115776	1368.74	685.376	1368.74	685.375	2	24	8.1.1.6001.15	39.9064	9118.39	8842.97	39.92	0.17	18873.6
15	10.06	10.06	16.52	sp|P16858|G3P_MOUSE	Glyceraldehyde-3-phosphate dehydrogenase OS=Mus musculus GN=Gapdh PE=1 SV=2	0	99	GAAQNIIPASTGAAK				0.00115776	1368.74	685.376	1368.74	685.375	2	25	8.1.1.6002.14	39.9616	9118.39	8150.87	39.92	0.17	16834.1
15	10.06	10.06	16.52	sp|P16858|G3P_MOUSE	Glyceraldehyde-3-phosphate dehydrogenase OS=Mus musculus GN=Gapdh PE=1 SV=2	0	99	GAAQNIIPASTGAAK				0.00115776	1368.74	685.376	1368.74	685.375	2	23	8.1.1.6003.22	40.0202	9118.39	4940.84	39.92	0.17	10084.4
15	10.06	10.06	16.52	sp|P16858|G3P_MOUSE	Glyceraldehyde-3-phosphate dehydrogenase OS=Mus musculus GN=Gapdh PE=1 SV=2	0	99	GAAQNIIPASTGAAK				0.00115776	1368.74	685.376	1368.74	685.375	2	18	8.1.1.6005.12	40.1351	9118.39	355.13	39.92	0.17	3320.47
15	10.06	10.06	16.52	sp|P16858|G3P_MOUSE	Glyceraldehyde-3-phosphate dehydrogenase OS=Mus musculus GN=Gapdh PE=1 SV=2	0	99	GAAQNIIPASTGAAK				-0.008952	1368.73	685.371	1368.74	685.375	2	18	5.1.1.6115.4	39.1002	588.12	466.49	39.16	0.23	1289.7
15	10.06	10.06	16.52	sp|P16858|G3P_MOUSE	Glyceraldehyde-3-phosphate dehydrogenase OS=Mus musculus GN=Gapdh PE=1 SV=2	0	99	GAAQNIIPASTGAAK				0.00140342	1368.74	685.376	1368.74	685.375	2	20	7.1.1.6445.3	40.2792	1285.45	679.53	40.4	0.23	1774.43
15	10.06	10.06	16.52	sp|P16858|G3P_MOUSE	Glyceraldehyde-3-phosphate dehydrogenase OS=Mus musculus GN=Gapdh PE=1 SV=2	0	99	GAAQNIIPASTGAAK				0.0021621	1368.74	457.253	1368.74	457.253	3	17	6.1.1.5716.4	39.1558	2303.7	2116.51	39.19	0.17	5433.71
15	10.06	10.06	16.52	sp|P16858|G3P_MOUSE	Glyceraldehyde-3-phosphate dehydrogenase OS=Mus musculus GN=Gapdh PE=1 SV=2	0	99	IVSNASCTTNCLAPLAK	Carbamidomethyl(C)@7; Deamidated(N)@10; Carbamidomethyl(C)@11			0.0752483	1819.96	607.659	1819.88	607.634	3	16	1.1.1.8045.5	62.0239	145.96	125.65	62.05	0.17	1199.62
15	10.06	10.06	16.52	sp|P16858|G3P_MOUSE	Glyceraldehyde-3-phosphate dehydrogenase OS=Mus musculus GN=Gapdh PE=1 SV=2	0	99	IVSNASCTTNCLAPLAK	Deamidated(N)@4; Carbamidomethyl(C)@7; Carbamidomethyl(C)@11			-0.0072135	1819.87	607.632	1819.88	607.634	3	11	2.1.1.8812.7	64.2893	130.1	115.26	64.22	0.17	1063.63
15	10.06	10.06	16.52	sp|P16858|G3P_MOUSE	Glyceraldehyde-3-phosphate dehydrogenase OS=Mus musculus GN=Gapdh PE=1 SV=2	0	99	IVSNASCTTNCLAPLAK	Carbamidomethyl(C)@7; Carbamidomethyl(C)@11			0.00871675	1818.91	607.309	1818.9	607.306	3	20	8.1.1.6080.9	44.2272	882	472.05	44.35	0.17	1650.65
15	10.06	10.06	16.52	sp|P16858|G3P_MOUSE	Glyceraldehyde-3-phosphate dehydrogenase OS=Mus musculus GN=Gapdh PE=1 SV=2	0	99	IVSNASCTTNCLAPLAK	Carbamidomethyl(C)@7; Carbamidomethyl(C)@11			-0.0186965	1818.88	607.3	1818.9	607.306	3	15	6.1.1.5798.4	43.6645	652.1	376.02	43.74	0.17	1078.78
15	10.06	10.06	16.52	sp|P16858|G3P_MOUSE	Glyceraldehyde-3-phosphate dehydrogenase OS=Mus musculus GN=Gapdh PE=1 SV=2	0	99	IVSNASCTTNCLAPLAK	Carbamidomethyl(C)@7; Carbamidomethyl(C)@11			-0.00319721	1818.89	910.454	1818.9	910.456	2	20	6.1.1.5799.5	43.7345	475.44	462.98	43.74	0.17	960.678
15	10.06	10.06	16.52	sp|P16858|G3P_MOUSE	Glyceraldehyde-3-phosphate dehydrogenase OS=Mus musculus GN=Gapdh PE=1 SV=2	0	99	IVSNASCTTNCLAPLAK	Carbamidomethyl(C)@7; Carbamidomethyl(C)@11			-0.00319721	1818.89	910.454	1818.9	910.456	2	15	6.1.1.5801.16	43.8476	475.44	328.7	43.74	0.17	1145.54
15	10.06	10.06	16.52	sp|P16858|G3P_MOUSE	Glyceraldehyde-3-phosphate dehydrogenase OS=Mus musculus GN=Gapdh PE=1 SV=2	0	99	IVSNASCTTNCLAPLAK	Deamidated(N)@4; Carbamidomethyl(C)@7; Carbamidomethyl(C)@11			-0.0429814	1819.84	910.926	1819.88	910.948	2	15	8.1.1.6083.23	44.4038	315.26	216.84	44.3	0.17	2014.3
15	10.06	10.06	16.52	sp|P16858|G3P_MOUSE	Glyceraldehyde-3-phosphate dehydrogenase OS=Mus musculus GN=Gapdh PE=1 SV=2	0	99	IVSNASCTTNCLAPLAK	Carbamidomethyl(C)@7; Carbamidomethyl(C)@11			-0.00319721	1818.89	910.454	1818.9	910.456	2	13	6.1.1.5802.15	43.9035	475.44	178.98	43.74	0.17	864.197
15	10.06	10.06	16.52	sp|P16858|G3P_MOUSE	Glyceraldehyde-3-phosphate dehydrogenase OS=Mus musculus GN=Gapdh PE=1 SV=2	0	99	VVDLMAYMASKE	Oxidation(M)@5; Oxidation(M)@8		missed K-E@11	-0.00471398	1387.63	694.823	1387.64	694.825	2	19	8.1.1.6058.8	42.9883	2991.49	1011.07	43.17	0.28	2091.38
15	10.06	10.06	16.52	sp|P16858|G3P_MOUSE	Glyceraldehyde-3-phosphate dehydrogenase OS=Mus musculus GN=Gapdh PE=1 SV=2	0	99	VVDLMAYMASKE	Oxidation(M)@5; Oxidation(M)@8		missed K-E@11	0.053404	1387.69	694.852	1387.64	694.825	2	18	7.1.1.6505.9	43.6313	307.4	265.8	43.65	0.28	1163.22
15	10.06	10.06	16.52	sp|P16858|G3P_MOUSE	Glyceraldehyde-3-phosphate dehydrogenase OS=Mus musculus GN=Gapdh PE=1 SV=2	0	99	VVDLMAYMASKE	Oxidation(M)@5; Oxidation(M)@8		missed K-E@11	0.0534955	1387.69	694.852	1387.64	694.825	2	19	3.1.1.8960.6	62.0714	278.85	217.36	62.24	0.56	1011.59
15	10.06	10.06	16.52	sp|P16858|G3P_MOUSE	Glyceraldehyde-3-phosphate dehydrogenase OS=Mus musculus GN=Gapdh PE=1 SV=2	0	99	VVDLMAYMASKE	Oxidation(M)@5; Oxidation(M)@8		missed K-E@11	0.015203	1387.65	694.833	1387.64	694.825	2	20	4.1.1.8659.11	62.1962	1087.81	711.71	62.33	0.51	1880.67
17	10	10	22.92	sp|Q9CWF2|TBB2B_MOUSE; sp|Q7TMM9|TBB2A_MOUSE	Tubulin beta-2B chain OS=Mus musculus GN=Tubb2b PE=1 SV=1; Tubulin beta-2A chain OS=Mus musculus GN=Tubb2a PE=1 SV=1	2	99	FWEVISDEHGIDPTGSYHGDSDLQLER				0.0198078	3101.42	776.362	3101.4	776.357	4	11	2.1.1.9230.2	84.4135	274.75	236.61	84.36	0.31	393.733
17	10	10	22.92	sp|Q9CWF2|TBB2B_MOUSE; sp|Q7TMM9|TBB2A_MOUSE	Tubulin beta-2B chain OS=Mus musculus GN=Tubb2b PE=1 SV=1; Tubulin beta-2A chain OS=Mus musculus GN=Tubb2a PE=1 SV=1	2	99	LAVNMVPFPR	Oxidation(M)@5			-0.00319547	1158.62	580.317	1158.62	580.318	2	14	8.1.1.6177.5	49.6329	267.83	224.02	49.89	0.74	1363.54
17	10	10	22.92	sp|Q9CWF2|TBB2B_MOUSE; sp|Q7TMM9|TBB2A_MOUSE	Tubulin beta-2B chain OS=Mus musculus GN=Tubb2b PE=1 SV=1; Tubulin beta-2A chain OS=Mus musculus GN=Tubb2a PE=1 SV=1	2	99	LHFFMPGFAPLTSR				-0.0105579	1619.82	540.947	1619.83	540.95	3	16	2.1.1.9512.4	94.7647	586.35	543.31	94.79	0.28	2000.76
17	10	10	22.92	sp|Q9CWF2|TBB2B_MOUSE; sp|Q7TMM9|TBB2A_MOUSE	Tubulin beta-2B chain OS=Mus musculus GN=Tubb2b PE=1 SV=1; Tubulin beta-2A chain OS=Mus musculus GN=Tubb2a PE=1 SV=1	2	99	LTTPTYGDLNHLVSATMSGVTTCLR	Carbamidomethyl(C)@23			0.00945529	2707.34	903.454	2707.33	903.451	3	19	2.1.1.9728.2	101.895	502.24	499.1	101.91	0.27	596.553
17	10	10	22.92	sp|Q9CWF2|TBB2B_MOUSE; sp|Q7TMM9|TBB2A_MOUSE	Tubulin beta-2B chain OS=Mus musculus GN=Tubb2b PE=1 SV=1; Tubulin beta-2A chain OS=Mus musculus GN=Tubb2a PE=1 SV=1	2	99	SGPFGQIFRPDNFVFGQSGAGNNWAK				-0.0144701	2797.32	700.338	2797.34	700.341	4	18	2.1.1.9545.2	96.3491	546.85	403.57	96.49	0.35	730.662
17	10	10	22.92	sp|Q9CWF2|TBB2B_MOUSE; sp|Q7TMM9|TBB2A_MOUSE	Tubulin beta-2B chain OS=Mus musculus GN=Tubb2b PE=1 SV=1; Tubulin beta-2A chain OS=Mus musculus GN=Tubb2a PE=1 SV=1	0	99	LHFFMPGFAPLTSR	Oxidation(M)@5			-0.0130217	1635.81	546.277	1635.82	546.282	3	12	2.1.1.9262.4	85.7161	161.47	160.56	85.72	0.3	1185.19
17	10	10	22.92	sp|Q9CWF2|TBB2B_MOUSE; sp|Q7TMM9|TBB2A_MOUSE	Tubulin beta-2B chain OS=Mus musculus GN=Tubb2b PE=1 SV=1; Tubulin beta-2A chain OS=Mus musculus GN=Tubb2a PE=1 SV=1	0	99	SGPFGQIFRPDNFVFGQSGAGNNWAK				-0.00507996	2797.33	933.451	2797.34	933.453	3	27	2.1.1.9543.3	96.2865	2089.26	1072.06	96.49	0.43	2432.68
19	8.72	8.77	13.55	sp|P06151|LDHA_MOUSE	L-lactate dehydrogenase A chain OS=Mus musculus GN=Ldha PE=1 SV=3	2	99	IVSSKDYCVTANSK	Carbamidomethyl(C)@8		missed K-D@5	-0.00603638	1570.76	524.594	1570.77	524.596	3	12	8.1.1.5896.4	33.987	455.48	416.04	34.01	0.17	873.672
19	8.72	8.77	13.55	sp|P06151|LDHA_MOUSE	L-lactate dehydrogenase A chain OS=Mus musculus GN=Ldha PE=1 SV=3	2	99	LVIITAGAR				-0.00536307	912.57	457.292	912.576	457.295	2	11	1.1.1.8041.2	61.7877	338.52	326.13	61.83	0.45	1600.62
19	8.72	8.77	13.55	sp|P06151|LDHA_MOUSE	L-lactate dehydrogenase A chain OS=Mus musculus GN=Ldha PE=1 SV=3	2	99	VIGSGCNLDSAR	Carbamidomethyl(C)@6			-0.00370331	1247.59	624.802	1247.59	624.804	2	15	1.1.1.7772.11	46.8354	736.84	725.96	46.84	0.22	2722.11
19	8.72	8.77	13.55	sp|P06151|LDHA_MOUSE	L-lactate dehydrogenase A chain OS=Mus musculus GN=Ldha PE=1 SV=3	2	99	VTLTPEEEAR				0.00101653	1143.58	572.796	1143.58	572.796	2	11	2.1.1.8582.6	51.7459	353.21	323.94	51.82	0.39	1020.51
19	8.72	8.77	13.55	sp|P06151|LDHA_MOUSE	L-lactate dehydrogenase A chain OS=Mus musculus GN=Ldha PE=1 SV=3	0	99	VIGSGCNLDSAR	Carbamidomethyl(C)@6			0.0275556	1247.62	624.817	1247.59	624.804	2	15	8.1.1.5933.3	36.0531	1068.31	811.57	36.14	0.22	10115.4
19	8.72	8.77	13.55	sp|P06151|LDHA_MOUSE	L-lactate dehydrogenase A chain OS=Mus musculus GN=Ldha PE=1 SV=3	0	99	VTLTPEEEAR				-0.014812	1143.56	572.788	1143.58	572.796	2	11	3.1.1.8768.8	51.3901	336.34	324.42	51.4	0.79	920.9
19	8.72	8.77	13.55	sp|P06151|LDHA_MOUSE	L-lactate dehydrogenase A chain OS=Mus musculus GN=Ldha PE=1 SV=3	0	99	VTLTPEEEAR				-0.00771103	1143.57	572.792	1143.58	572.796	2	12	4.1.1.8475.8	51.9265	1940.77	1663.28	51.99	0.28	2780.31
19	8.72	8.77	13.55	sp|P06151|LDHA_MOUSE	L-lactate dehydrogenase A chain OS=Mus musculus GN=Ldha PE=1 SV=3	0	99	VTLTPEEEAR				-0.00342185	1143.57	572.794	1143.58	572.796	2	12	8.1.1.5957.8	37.4053	4050.36	1335.94	37.54	0.22	2224.89
19	8.72	8.77	13.55	sp|P06151|LDHA_MOUSE	L-lactate dehydrogenase A chain OS=Mus musculus GN=Ldha PE=1 SV=3	0	99	VTLTPEEEAR				-0.00441085	1143.57	572.794	1143.58	572.796	2	11	5.1.1.6068.3	36.4848	351.3	328.26	36.51	0.28	979.179
19	8.72	8.77	13.55	sp|P06151|LDHA_MOUSE	L-lactate dehydrogenase A chain OS=Mus musculus GN=Ldha PE=1 SV=3	0	98.99	VTLTPEEEAR				0.00198749	1143.58	572.797	1143.58	572.796	2	12	6.1.1.5669.7	36.5128	3693.53	1324.11	36.65	0.17	2354.9
21	8.11	8.22	13.54	sp|A2AMM0|MURC_MOUSE	Muscle-related coiled-coil protein OS=Mus musculus GN=Murc PE=1 SV=1	2	99	LSQSHSNTGYVVNK				0.0137865	1532.77	511.931	1532.76	511.927	3	19	8.1.1.5785.3	30.2147	446.5	445.86	30.17	0.17	1191.39
21	8.11	8.22	13.54	sp|A2AMM0|MURC_MOUSE	Muscle-related coiled-coil protein OS=Mus musculus GN=Murc PE=1 SV=1	2	99	VASVVDSVQASQK				-0.00584268	1316.69	439.903	1316.69	439.905	3	14	1.1.1.7838.2	50.502	297.34	287.04	50.48	0.23	1128.09
21	8.11	8.22	13.54	sp|A2AMM0|MURC_MOUSE	Muscle-related coiled-coil protein OS=Mus musculus GN=Murc PE=1 SV=1	2	99	VASVVDSVQASQKR			missed K-R@13	-0.00464108	1472.79	491.937	1472.79	491.939	3	16	8.1.1.5939.2	36.374	1165.49	1159.06	36.37	0.17	1895.35
21	8.11	8.22	13.54	sp|A2AMM0|MURC_MOUSE	Muscle-related coiled-coil protein OS=Mus musculus GN=Murc PE=1 SV=1	0	99	LSQSHSNTGYVVNK				-0.00154153	1532.76	511.926	1532.76	511.927	3	18	6.1.1.5490.3	29.2306	579.73	572.1	29.24	0.17	1202.19
21	8.11	8.22	13.54	sp|A2AMM0|MURC_MOUSE	Muscle-related coiled-coil protein OS=Mus musculus GN=Murc PE=1 SV=1	0	99	LSQSHSNTGYVVNK				-0.0203345	1532.74	511.92	1532.76	511.927	3	14	7.1.1.6023.2	30.6912	165.27	164.73	30.68	0.21	196.72
21	8.11	8.22	13.54	sp|A2AMM0|MURC_MOUSE	Muscle-related coiled-coil protein OS=Mus musculus GN=Murc PE=1 SV=1	0	99	VASVVDSVQASQK				-0.00584268	1316.69	439.903	1316.69	439.905	3	13	1.1.1.7837.2	50.4456	297.34	286.92	50.48	0.23	1264
21	8.11	8.22	13.54	sp|A2AMM0|MURC_MOUSE	Muscle-related coiled-coil protein OS=Mus musculus GN=Murc PE=1 SV=1	0	99	VASVVDSVQASQK				-0.00414851	1316.69	659.352	1316.69	659.354	2	16	1.1.1.7841.7	50.6403	957.84	478.66	50.48	0.34	2894.03
21	8.11	8.22	13.54	sp|A2AMM0|MURC_MOUSE	Muscle-related coiled-coil protein OS=Mus musculus GN=Murc PE=1 SV=1	0	99	VASVVDSVQASQK				-0.00306541	1316.69	439.904	1316.69	439.905	3	15	4.1.1.8496.5	53.1056	316.41	272.66	53.01	0.28	1183.11
21	8.11	8.22	13.54	sp|A2AMM0|MURC_MOUSE	Muscle-related coiled-coil protein OS=Mus musculus GN=Murc PE=1 SV=1	0	99	VASVVDSVQASQK				-0.000298345	1316.69	659.354	1316.69	659.354	2	17	6.1.1.5684.6	37.3746	1645.96	886.2	37.26	0.23	2075.57
22	8.06	8.18	1.504	sp|Q8VHX6|FLNC_MOUSE	Filamin-C OS=Mus musculus GN=Flnc PE=1 SV=3	2	99	ILVGPSEIGDASK				0.0139181	1284.71	643.361	1284.69	643.354	2	14	7.1.1.6554.9	46.2979	319.14	226.29	46.42	0.22	1215.02
22	8.06	8.18	1.504	sp|Q8VHX6|FLNC_MOUSE	Filamin-C OS=Mus musculus GN=Flnc PE=1 SV=3	2	99	VGVTEGCDPTR	Carbamidomethyl(C)@7			0.00295458	1189.54	595.779	1189.54	595.777	2	14	5.1.1.5941.2	31.8718	193.29	180.05	31.83	0.19	287.12
22	8.06	8.18	1.504	sp|Q8VHX6|FLNC_MOUSE	Filamin-C OS=Mus musculus GN=Flnc PE=1 SV=3	2	99	YADQEVPR				-0.00278552	976.459	489.237	976.461	489.238	2	12	5.1.1.5889.2	31.1408	463.69	382.12	31.19	0.22	548.55
22	8.06	8.18	1.504	sp|Q8VHX6|FLNC_MOUSE	Filamin-C OS=Mus musculus GN=Flnc PE=1 SV=3	1.67778	99	GASYSSIPK				0.00270821	908.463	455.239	908.46	455.237	2	12	7.1.1.6354.3	35.3016	402.17	339.8	35.38	0.23	694.66
22	8.06	8.18	1.504	sp|Q8VHX6|FLNC_MOUSE	Filamin-C OS=Mus musculus GN=Flnc PE=1 SV=3	0	99	VGVTEGCDPTR	Carbamidomethyl(C)@7			-0.00267547	1189.54	595.776	1189.54	595.777	2	16	7.1.1.6288.2	33.4907	231.42	229.05	33.48	0.16	321.234
22	8.06	8.18	1.504	sp|Q8VHX6|FLNC_MOUSE	Filamin-C OS=Mus musculus GN=Flnc PE=1 SV=3	0	99	YADQEVPR				0.00316419	976.465	489.24	976.461	489.238	2	12	7.1.1.6241.2	32.7339	486.43	393.33	32.8	0.17	532.442
23	8	8	21.6	sp|P63260|ACTG_MOUSE; sp|P60710|ACTB_MOUSE	Actin, cytoplasmic 2 OS=Mus musculus GN=Actg1 PE=1 SV=1; Actin, cytoplasmic 1 OS=Mus musculus GN=Actb PE=1 SV=1	2	99	AGFAGDDAPR				-0.00323996	975.438	488.726	975.441	488.728	2	14	1.1.1.7638.3	42.4292	324.27	295.34	42.48	0.35	531.349
23	8	8	21.6	sp|P63260|ACTG_MOUSE; sp|P60710|ACTB_MOUSE	Actin, cytoplasmic 2 OS=Mus musculus GN=Actg1 PE=1 SV=1; Actin, cytoplasmic 1 OS=Mus musculus GN=Actb PE=1 SV=1	2	99	EITALAPSTMK	Oxidation(M)@10			0.00584134	1176.61	589.313	1176.61	589.31	2	13	1.1.1.7881.7	52.8576	480.89	368.78	52.97	0.39	1209.51
23	8	8	21.6	sp|P63260|ACTG_MOUSE; sp|P60710|ACTB_MOUSE	Actin, cytoplasmic 2 OS=Mus musculus GN=Actg1 PE=1 SV=1; Actin, cytoplasmic 1 OS=Mus musculus GN=Actb PE=1 SV=1	2	99	FRCPEALFQPSFLGMESCGIHETTFNSIMK	Carbamidomethyl(C)@3; Carbamidomethyl(C)@18		missed R-C@2	-0.00380182	3533.62	884.412	3533.62	884.413	4	24	2.1.1.9547.3	96.4117	516.63	407.32	96.29	0.24	1586.92
23	8	8	21.6	sp|P63260|ACTG_MOUSE; sp|P60710|ACTB_MOUSE	Actin, cytoplasmic 2 OS=Mus musculus GN=Actg1 PE=1 SV=1; Actin, cytoplasmic 1 OS=Mus musculus GN=Actb PE=1 SV=1	2	99	TTGIVMDSGDGVTHTVPIYEGYALPHAILR				-0.00433489	3182.6	796.658	3182.61	796.659	4	17	2.1.1.9341.3	88.3567	467.81	397.24	88.3	0.23	1328.4
23	8	8	21.6	sp|P63260|ACTG_MOUSE; sp|P60710|ACTB_MOUSE	Actin, cytoplasmic 2 OS=Mus musculus GN=Actg1 PE=1 SV=1; Actin, cytoplasmic 1 OS=Mus musculus GN=Actb PE=1 SV=1	0	99	AGFAGDDAPR				0.00109749	975.442	488.728	975.441	488.728	2	13	2.1.1.8377.2	44.995	297.31	226.95	45.06	0.33	294.339
23	8	8	21.6	sp|P63260|ACTG_MOUSE; sp|P60710|ACTB_MOUSE	Actin, cytoplasmic 2 OS=Mus musculus GN=Actg1 PE=1 SV=1; Actin, cytoplasmic 1 OS=Mus musculus GN=Actb PE=1 SV=1	0	99	AGFAGDDAPR				0.00738946	975.448	488.731	975.441	488.728	2	10	3.1.1.8568.2	45.0699	201.87	153.78	45.14	0.33	225.128
23	8	8	21.6	sp|P63260|ACTG_MOUSE; sp|P60710|ACTB_MOUSE	Actin, cytoplasmic 2 OS=Mus musculus GN=Actg1 PE=1 SV=1; Actin, cytoplasmic 1 OS=Mus musculus GN=Actb PE=1 SV=1	0	99	AGFAGDDAPR				0.00262423	975.444	488.729	975.441	488.728	2	16	8.1.1.5895.3	33.9174	2154.68	825.13	34.06	0.22	1355.11
23	8	8	21.6	sp|P63260|ACTG_MOUSE; sp|P60710|ACTB_MOUSE	Actin, cytoplasmic 2 OS=Mus musculus GN=Actg1 PE=1 SV=1; Actin, cytoplasmic 1 OS=Mus musculus GN=Actb PE=1 SV=1	0	99	AGFAGDDAPR				-0.0027738	975.438	488.726	975.441	488.728	2	15	5.1.1.5978.2	32.8047	889.74	555.9	32.9	0.22	879.166
23	8	8	21.6	sp|P63260|ACTG_MOUSE; sp|P60710|ACTB_MOUSE	Actin, cytoplasmic 2 OS=Mus musculus GN=Actg1 PE=1 SV=1; Actin, cytoplasmic 1 OS=Mus musculus GN=Actb PE=1 SV=1	0	99	AGFAGDDAPR				-0.000412151	975.441	488.728	975.441	488.728	2	16	6.1.1.5604.3	32.9341	2544.59	1563.97	33.05	0.22	2324.07
23	8	8	21.6	sp|P63260|ACTG_MOUSE; sp|P60710|ACTB_MOUSE	Actin, cytoplasmic 2 OS=Mus musculus GN=Actg1 PE=1 SV=1; Actin, cytoplasmic 1 OS=Mus musculus GN=Actb PE=1 SV=1	0	99	AGFAGDDAPR				0.00663471	975.448	488.731	975.441	488.728	2	16	7.1.1.6334.3	34.4989	1010.61	720.51	34.53	0.24	1316
23	8	8	21.6	sp|P63260|ACTG_MOUSE; sp|P60710|ACTB_MOUSE	Actin, cytoplasmic 2 OS=Mus musculus GN=Actg1 PE=1 SV=1; Actin, cytoplasmic 1 OS=Mus musculus GN=Actb PE=1 SV=1	0	99	AGFAGDDAPR				0.00327318	975.444	488.729	975.441	488.728	2	13	4.1.1.8327.3	45.8025	205.43	205.17	45.78	0.35	594.066
23	8	8	21.6	sp|P63260|ACTG_MOUSE; sp|P60710|ACTB_MOUSE	Actin, cytoplasmic 2 OS=Mus musculus GN=Actg1 PE=1 SV=1; Actin, cytoplasmic 1 OS=Mus musculus GN=Actb PE=1 SV=1	0	99	EITALAPSTMK	Oxidation(M)@10			-0.00449992	1176.6	589.308	1176.61	589.31	2	12	8.1.1.5995.5	39.5462	1053.55	690.52	39.63	0.23	2139.39
23	8	8	21.6	sp|P63260|ACTG_MOUSE; sp|P60710|ACTB_MOUSE	Actin, cytoplasmic 2 OS=Mus musculus GN=Actg1 PE=1 SV=1; Actin, cytoplasmic 1 OS=Mus musculus GN=Actb PE=1 SV=1	0	99	EITALAPSTMK	Oxidation(M)@10			-0.00766097	1176.6	589.307	1176.61	589.31	2	11	7.1.1.6441.4	40.053	459.83	395.02	40.12	0.23	1293.5
23	8	8	21.6	sp|P63260|ACTG_MOUSE; sp|P60710|ACTB_MOUSE	Actin, cytoplasmic 2 OS=Mus musculus GN=Actg1 PE=1 SV=1; Actin, cytoplasmic 1 OS=Mus musculus GN=Actb PE=1 SV=1	0	99	EITALAPSTMK	Oxidation(M)@10			2.65952e-05	1176.61	589.31	1176.61	589.31	2	14	6.1.1.5710.9	38.8363	1004.02	977.66	38.85	0.23	2464.91
23	8	8	21.6	sp|P63260|ACTG_MOUSE; sp|P60710|ACTB_MOUSE	Actin, cytoplasmic 2 OS=Mus musculus GN=Actg1 PE=1 SV=1; Actin, cytoplasmic 1 OS=Mus musculus GN=Actb PE=1 SV=1	0	99	EITALAPSTMK	Oxidation(M)@10			0.00179215	1176.61	589.311	1176.61	589.31	2	12	5.1.1.6109.6	38.7619	333.6	328.57	38.82	0.28	1260.31
23	8	8	21.6	sp|P63260|ACTG_MOUSE; sp|P60710|ACTB_MOUSE	Actin, cytoplasmic 2 OS=Mus musculus GN=Actg1 PE=1 SV=1; Actin, cytoplasmic 1 OS=Mus musculus GN=Actb PE=1 SV=1	0	99	EITALAPSTMK	Oxidation(M)@10			-0.0177657	1176.59	589.301	1176.61	589.31	2	12	4.1.1.8541.12	55.6518	421.98	402.14	55.71	0.34	1168.82
23	8	8	21.6	sp|P63260|ACTG_MOUSE; sp|P60710|ACTB_MOUSE	Actin, cytoplasmic 2 OS=Mus musculus GN=Actg1 PE=1 SV=1; Actin, cytoplasmic 1 OS=Mus musculus GN=Actb PE=1 SV=1	0	99	FRCPEALFQPSFLGMESCGIHETTFNSIMK	Carbamidomethyl(C)@3; Carbamidomethyl(C)@18; Oxidation(M)@29		missed R-C@2	0.0188567	3549.64	888.417	3549.62	888.412	4	15	2.1.1.9436.5	92.2096	493.44	478.44	92.27	0.34	1303.2
24	8	8	15.81	sp|P14106|C1QB_MOUSE	Complement C1q subcomponent subunit B OS=Mus musculus GN=C1qb PE=1 SV=2	2	99	GNLCVNLVR	Carbamidomethyl(C)@4			0.00318293	1043.56	522.786	1043.55	522.785	2	14	8.1.1.6099.3	45.2764	3461.52	3045.69	45.31	0.23	6955.5
24	8	8	15.81	sp|P14106|C1QB_MOUSE	Complement C1q subcomponent subunit B OS=Mus musculus GN=C1qb PE=1 SV=2	2	99	VITNANENYEPR				-0.00175078	1418.68	710.346	1418.68	710.347	2	14	1.1.1.7787.29	47.6733	6065.48	462.74	46.9	0.28	1761.68
24	8	8	15.81	sp|P14106|C1QB_MOUSE	Complement C1q subcomponent subunit B OS=Mus musculus GN=C1qb PE=1 SV=2	0	99	VITNANENYEPR				-0.00175078	1418.68	710.346	1418.68	710.347	2	16	1.1.1.7769.5	46.6683	6065.48	783.44	46.9	0.28	1194.59
24	8	8	15.81	sp|P14106|C1QB_MOUSE	Complement C1q subcomponent subunit B OS=Mus musculus GN=C1qb PE=1 SV=2	0	99	VITNANENYEPR				0.00585694	1418.68	473.902	1418.68	473.9	3	17	1.1.1.7775.2	46.9609	1585.53	1577.99	46.95	0.22	2232.48
24	8	8	15.81	sp|P14106|C1QB_MOUSE	Complement C1q subcomponent subunit B OS=Mus musculus GN=C1qb PE=1 SV=2	0	99	VITNANENYEPR	Deamidated(N)@6			0.0291202	1419.69	710.853	1419.66	710.839	2	13	1.1.1.7808.11	48.8459	258.77	178.89	49.02	0.62	592.778
24	8	8	15.81	sp|P14106|C1QB_MOUSE	Complement C1q subcomponent subunit B OS=Mus musculus GN=C1qb PE=1 SV=2	0	99	VITNANENYEPR				0.00430425	1418.68	710.349	1418.68	710.347	2	18	2.1.1.8534.3	49.075	1799.47	502.42	49.3	0.28	1666.03
24	8	8	15.81	sp|P14106|C1QB_MOUSE	Complement C1q subcomponent subunit B OS=Mus musculus GN=C1qb PE=1 SV=2	0	99	VITNANENYEPR				0.00947935	1418.69	710.351	1418.68	710.347	2	19	8.1.1.5927.19	35.746	9192.23	2822.04	35.92	0.22	4223.35
24	8	8	15.81	sp|P14106|C1QB_MOUSE	Complement C1q subcomponent subunit B OS=Mus musculus GN=C1qb PE=1 SV=2	0	99	VITNANENYEPR				0.0141378	1418.69	710.354	1418.68	710.347	2	20	6.1.1.5638.12	34.8477	9327.02	2330.62	35.02	0.22	5637.82
24	8	8	15.81	sp|P14106|C1QB_MOUSE	Complement C1q subcomponent subunit B OS=Mus musculus GN=C1qb PE=1 SV=2	0	99	VITNANENYEPR				0.00947935	1418.69	710.351	1418.68	710.347	2	14	8.1.1.5945.20	36.7425	9192.23	443.67	35.92	0.22	1749.68
24	8	8	15.81	sp|P14106|C1QB_MOUSE	Complement C1q subcomponent subunit B OS=Mus musculus GN=C1qb PE=1 SV=2	0	99	VITNANENYEPR				-0.0010575	1418.68	710.346	1418.68	710.347	2	18	4.1.1.8428.5	49.3062	5845.22	1079.41	49.53	0.22	2015.05
24	8	8	15.81	sp|P14106|C1QB_MOUSE	Complement C1q subcomponent subunit B OS=Mus musculus GN=C1qb PE=1 SV=2	0	99	VITNANENYEPR				-0.0104566	1418.67	710.342	1418.68	710.347	2	15	4.1.1.8447.12	50.366	507.53	473.49	50.48	0.78	1054.52
24	8	8	15.81	sp|P14106|C1QB_MOUSE	Complement C1q subcomponent subunit B OS=Mus musculus GN=C1qb PE=1 SV=2	0	99	VITNANENYEPR	Deamidated(N)@4			0.0105023	1419.67	710.844	1419.66	710.839	2	16	4.1.1.8477.5	52.0458	385.53	385.42	52	1.07	754.658
24	8	8	15.81	sp|P14106|C1QB_MOUSE	Complement C1q subcomponent subunit B OS=Mus musculus GN=C1qb PE=1 SV=2	0	99	VITNANENYEPR				-0.00155209	1418.68	710.346	1418.68	710.347	2	18	7.1.1.6373.9	36.2852	3184.8	1573.38	36.4	0.22	2913.34
24	8	8	15.81	sp|P14106|C1QB_MOUSE	Complement C1q subcomponent subunit B OS=Mus musculus GN=C1qb PE=1 SV=2	0	99	VITNANENYEPR				0.0527112	1418.73	710.373	1418.68	710.347	2	15	5.1.1.6036.15	34.716	1037.64	353.7	34.88	0.17	1501.04
24	8	8	15.81	sp|P14106|C1QB_MOUSE	Complement C1q subcomponent subunit B OS=Mus musculus GN=C1qb PE=1 SV=2	0	99	VITNANENYEPR				0.0273697	1418.71	710.361	1418.68	710.347	2	17	3.1.1.8721.4	48.818	1552.59	759.08	48.99	0.22	1727.13
24	8	8	15.81	sp|P14106|C1QB_MOUSE	Complement C1q subcomponent subunit B OS=Mus musculus GN=C1qb PE=1 SV=2	0	99	VITNANENYEPR				-0.0104566	1418.67	710.342	1418.68	710.347	2	13	4.1.1.8456.12	50.8685	507.53	319.98	50.48	0.78	1125.25
24	8	8	15.81	sp|P14106|C1QB_MOUSE	Complement C1q subcomponent subunit B OS=Mus musculus GN=C1qb PE=1 SV=2	0	99	VITNANENYEPR				0.0141378	1418.69	710.354	1418.68	710.347	2	13	6.1.1.5657.21	35.8402	9327.02	476.35	35.02	0.22	1929.8
24	8	8	15.81	sp|P14106|C1QB_MOUSE	Complement C1q subcomponent subunit B OS=Mus musculus GN=C1qb PE=1 SV=2	0	99	VITNANENYEPR				-0.000494403	1418.68	473.9	1418.68	473.9	3	18	6.1.1.5643.2	35.0857	2109.71	1799.74	35.03	0.17	3902.09
25	7.86	8.03	12.01	sp|P07724|ALBU_MOUSE	Serum albumin OS=Mus musculus GN=Alb PE=1 SV=3	2	99	APQVSTPTLVEAAR				-0.0169927	1438.76	720.388	1438.78	720.396	2	14	1.1.1.8073.6	63.5717	234.88	209.86	63.52	0.73	780.378
25	7.86	8.03	12.01	sp|P07724|ALBU_MOUSE	Serum albumin OS=Mus musculus GN=Alb PE=1 SV=3	2	99	LVQEVTDFAK				0.00232765	1148.61	575.312	1148.61	575.311	2	15	1.1.1.8078.5	63.8441	354.08	340.14	63.92	0.35	1213.01
25	7.86	8.03	12.01	sp|P07724|ALBU_MOUSE	Serum albumin OS=Mus musculus GN=Alb PE=1 SV=3	2	99	RHPYFYAPELLYYAEQYNEILTQCCAEADKESCLTPK	Carbamidomethyl(C)@24; Carbamidomethyl(C)@25; Carbamidomethyl(C)@33		missed R-H@1; missed K-E@30	-0.0320665	4570.06	915.019	4570.09	915.026	5	21	2.1.1.9805.2	104.074	368.82	362.75	104.14	0.48	515.447
25	7.86	8.03	12.01	sp|P07724|ALBU_MOUSE	Serum albumin OS=Mus musculus GN=Alb PE=1 SV=3	1.67778	99	YMCENQATISSK	Oxidation(M)@2; Carbamidomethyl(C)@3			0.0437856	1446.66	724.335	1446.61	724.313	2	16	5.1.1.5833.2	30.3913	123.12	105.2	30.29	0.24	154.723
25	7.86	8.03	12.01	sp|P07724|ALBU_MOUSE	Serum albumin OS=Mus musculus GN=Alb PE=1 SV=3	0	99	APQVSTPTLVEAAR				-0.0133197	1438.76	720.39	1438.78	720.396	2	15	6.1.1.5812.8	44.4676	376.4	369.13	44.47	0.45	1035.18
25	7.86	8.03	12.01	sp|P07724|ALBU_MOUSE	Serum albumin OS=Mus musculus GN=Alb PE=1 SV=3	0	99	APQVSTPTLVEAAR				-0.00800297	1438.77	720.392	1438.78	720.396	2	15	7.1.1.6543.5	45.7348	272.06	218.96	45.63	0.34	737.762
25	7.86	8.03	12.01	sp|P07724|ALBU_MOUSE	Serum albumin OS=Mus musculus GN=Alb PE=1 SV=3	0	99	APQVSTPTLVEAAR				-0.00109942	1438.78	480.6	1438.78	480.6	3	14	8.1.1.6096.2	45.111	295.46	262.49	45.14	0.23	2807.8
25	7.86	8.03	12.01	sp|P07724|ALBU_MOUSE	Serum albumin OS=Mus musculus GN=Alb PE=1 SV=3	0	99	LVQEVTDFAK				0.0107186	1148.62	575.317	1148.61	575.311	2	12	2.1.1.8848.2	66.1941	407.26	324.21	66.14	0.41	804.267
25	7.86	8.03	12.01	sp|P07724|ALBU_MOUSE	Serum albumin OS=Mus musculus GN=Alb PE=1 SV=3	0	99	LVQEVTDFAK				0.00621568	1148.61	575.314	1148.61	575.311	2	12	3.1.1.9034.2	66.088	380.04	379.79	66.09	0.45	800.967
25	7.86	8.03	12.01	sp|P07724|ALBU_MOUSE	Serum albumin OS=Mus musculus GN=Alb PE=1 SV=3	0	99	YMCENQATISSK	Oxidation(M)@2; Carbamidomethyl(C)@3			0.0180907	1446.63	724.322	1446.61	724.313	2	20	6.1.1.5530.3	30.405	367.56	364.23	30.41	0.23	830.569
25	7.86	8.03	12.01	sp|P07724|ALBU_MOUSE	Serum albumin OS=Mus musculus GN=Alb PE=1 SV=3	0	99	YMCENQATISSK	Oxidation(M)@2; Carbamidomethyl(C)@3			0.0363731	1446.65	724.331	1446.61	724.313	2	18	8.1.1.5817.4	31.3456	331.69	325.71	31.34	0.18	703.26
25	7.86	8.03	12.01	sp|P07724|ALBU_MOUSE	Serum albumin OS=Mus musculus GN=Alb PE=1 SV=3	0	99	YMCENQATISSK	Oxidation(M)@2; Carbamidomethyl(C)@3			-0.0170615	1446.59	724.305	1446.61	724.313	2	17	7.1.1.6171.2	31.91	168.3	168.26	31.86	0.19	218.028
26	7.6	8.04	11.34	sp|P56480|ATPB_MOUSE	ATP synthase subunit beta, mitochondrial OS=Mus musculus GN=Atp5b PE=1 SV=2	2	99	IMNVIGEPIDER	Oxidation(M)@2			0.0234207	1400.72	701.367	1400.7	701.356	2	13	8.1.1.6100.5	45.3632	239.2	236.48	45.37	0.4	884.985
26	7.6	8.04	11.34	sp|P56480|ATPB_MOUSE	ATP synthase subunit beta, mitochondrial OS=Mus musculus GN=Atp5b PE=1 SV=2	2	99	TIAMDGTEGLVR	Oxidation(M)@4			-0.0128567	1277.62	639.815	1277.63	639.822	2	13	1.1.1.7935.4	55.8517	16.8775	16.8775			1056.8
26	7.6	8.04	11.34	sp|P56480|ATPB_MOUSE	ATP synthase subunit beta, mitochondrial OS=Mus musculus GN=Atp5b PE=1 SV=2	0.978811	98.96	IMDPNIVGNEHYDVAR	Oxidation(M)@2			0.00507293	1857.87	620.298	1857.87	620.297	3	14	8.1.1.6052.5	42.6397	228.75	227.64	42.66	0.23	1093.6
26	7.6	8.04	11.34	sp|P56480|ATPB_MOUSE	ATP synthase subunit beta, mitochondrial OS=Mus musculus GN=Atp5b PE=1 SV=2	0	99	TIAMDGTEGLVR	Oxidation(M)@4			0.0340724	1277.66	639.839	1277.63	639.822	2	15	6.1.1.5739.11	40.4169	622.4	533.8	40.37	0.22	2062.38
27	7.39	7.52	12.13	sp|Q9EPM5|SYNCI_MOUSE	Syncoilin OS=Mus musculus GN=Sync PE=1 SV=1	2	99	EALRPLEAEAR				-0.00845536	1253.66	418.895	1253.67	418.898	3	10	1.1.1.7852.2	51.2485	241.05	235.81	51.22	0.28	1091.38
27	7.39	7.52	12.13	sp|Q9EPM5|SYNCI_MOUSE	Syncoilin OS=Mus musculus GN=Sync PE=1 SV=1	2	99	NLEDQITLVR				0.00550229	1199.66	600.836	1199.65	600.833	2	16	8.1.1.6195.3	50.6689	452.35	413.28	50.69	0.28	2037.55
27	7.39	7.52	12.13	sp|Q9EPM5|SYNCI_MOUSE	Syncoilin OS=Mus musculus GN=Sync PE=1 SV=1	2	99	SLEQADAPTSQAGGVEAQSPGTV				-0.0148992	2199.01	734.012	2199.03	734.017	3	22	2.1.1.8801.3	63.6976	768.16	651.55	63.81	0.28	1897.24
27	7.39	7.52	12.13	sp|Q9EPM5|SYNCI_MOUSE	Syncoilin OS=Mus musculus GN=Sync PE=1 SV=1	1.36653	99	ASPEPLRGGDGAR	Acetyl@N-term	Acetyl@2	cleaved M-A@N-term; missed R-G@7	-0.000772051	1323.65	662.833	1323.65	662.834	2	13	8.1.1.5937.7	36.2941	2148.86	2034.58	36.31	0.17	4299.52
27	7.39	7.52	12.13	sp|Q9EPM5|SYNCI_MOUSE	Syncoilin OS=Mus musculus GN=Sync PE=1 SV=1	0	99	ASPEPLRGGDGAR	Acetyl@N-term	Acetyl@2	cleaved M-A@N-term; missed R-G@7	-0.00686658	1323.65	662.83	1323.65	662.834	2	13	7.1.1.6381.6	36.7301	1004.8	699.04	36.79	0.17	2376.49
27	7.39	7.52	12.13	sp|Q9EPM5|SYNCI_MOUSE	Syncoilin OS=Mus musculus GN=Sync PE=1 SV=1	0	99	EALRPLEAEAR				-0.00275208	1253.67	418.897	1253.67	418.898	3	12	8.1.1.5977.2	38.5041	740.57	735.07	38.5	0.17	1831.26
27	7.39	7.52	12.13	sp|Q9EPM5|SYNCI_MOUSE	Syncoilin OS=Mus musculus GN=Sync PE=1 SV=1	0	99	SLEQADAPTSQAGGVEAQSPGTV				0.0110735	2199.04	734.021	2199.03	734.017	3	20	3.1.1.8990.5	63.7613	799.53	781.07	63.82	0.23	1554.12
27	7.39	7.52	12.13	sp|Q9EPM5|SYNCI_MOUSE	Syncoilin OS=Mus musculus GN=Sync PE=1 SV=1	0	99	SLEQADAPTSQAGGVEAQSPGTV				0.0319424	2199.06	734.028	2199.03	734.017	3	20	4.1.1.8692.5	64.0725	281.6	201.99	63.97	0.23	597.253
28	6.79	6.95	8.065	sp|P21550|ENOB_MOUSE	Beta-enolase OS=Mus musculus GN=Eno3 PE=1 SV=3	2	99	ACNCLLLK	Carbamidomethyl(C)@2; Carbamidomethyl(C)@4			0.00522295	990.504	496.259	990.499	496.257	2	12	1.1.1.7966.2	57.5763	313.79	162.01	57.72	0.34	1113.79
28	6.79	6.95	8.065	sp|P21550|ENOB_MOUSE	Beta-enolase OS=Mus musculus GN=Eno3 PE=1 SV=3	2	99	GNPTVEVDLHTAK				-0.00560906	1379.7	460.907	1379.7	460.909	3	12	1.1.1.7890.7	53.3518	356.19	345.69	53.32	0.23	1484.12
28	6.79	6.95	8.065	sp|P21550|ENOB_MOUSE	Beta-enolase OS=Mus musculus GN=Eno3 PE=1 SV=3	2	99	IEEALGDKAVFAGR			missed K-A@8	0.00730475	1474.79	492.602	1474.78	492.6	3	19	8.1.1.6082.4	44.3078	1176	1098.27	44.24	0.17	2459.83
28	6.79	6.95	8.065	sp|P21550|ENOB_MOUSE	Beta-enolase OS=Mus musculus GN=Eno3 PE=1 SV=3	0	99	GNPTVEVDLHTAK				-0.00703094	1379.7	690.856	1379.7	690.859	2	15	8.1.1.5992.11	39.3993	656.75	602.54	39.46	0.17	1360.13
28	6.79	6.95	8.065	sp|P21550|ENOB_MOUSE	Beta-enolase OS=Mus musculus GN=Eno3 PE=1 SV=3	0	99	GNPTVEVDLHTAK				-0.00526119	1379.7	690.857	1379.7	690.859	2	16	6.1.1.5707.9	38.6763	389.06	381.43	38.73	0.28	1118.01
28	6.79	6.95	8.065	sp|P21550|ENOB_MOUSE	Beta-enolase OS=Mus musculus GN=Eno3 PE=1 SV=3	0	99	IEEALGDKAVFAGR			missed K-A@8	0.00730475	1474.79	492.602	1474.78	492.6	3	19	8.1.1.6081.5	44.2557	1176	1162.32	44.24	0.17	2481.81
28	6.79	6.95	8.065	sp|P21550|ENOB_MOUSE	Beta-enolase OS=Mus musculus GN=Eno3 PE=1 SV=3	0	99	IEEALGDKAVFAGR			missed K-A@8	0.00730475	1474.79	492.602	1474.78	492.6	3	17	8.1.1.6080.4	44.1989	1176	913.49	44.24	0.17	2147.09
30	6.24	6.33	6.148	sp|Q03265|ATPA_MOUSE	ATP synthase subunit alpha, mitochondrial OS=Mus musculus GN=Atp5a1 PE=1 SV=1	2	99	AVDSLVPIGR				-0.00306674	1025.58	513.799	1025.59	513.801	2	11	2.1.1.8935.2	70.7351	372.73	273.95	70.86	0.41	855.471
30	6.24	6.33	6.148	sp|Q03265|ATPA_MOUSE	ATP synthase subunit alpha, mitochondrial OS=Mus musculus GN=Atp5a1 PE=1 SV=1	2	99	VVDALGNAIDGK				-0.00315344	1170.62	586.318	1170.62	586.32	2	15	1.1.1.8053.6	62.4773	278.67	246.79	62.5	0.39	1222.52
30	6.24	6.33	6.148	sp|Q03265|ATPA_MOUSE	ATP synthase subunit alpha, mitochondrial OS=Mus musculus GN=Atp5a1 PE=1 SV=1	0.954677	99	ISVREPMQTGIK	Oxidation(M)@7		missed R-E@4	-0.00092094	1373.73	458.918	1373.73	458.919	3	13	8.1.1.5922.3	35.4309	2040.84	1758.27	35.47	0.17	2352.68
30	6.24	6.33	6.148	sp|Q03265|ATPA_MOUSE	ATP synthase subunit alpha, mitochondrial OS=Mus musculus GN=Atp5a1 PE=1 SV=1	0	99	AVDSLVPIGR				0.00577031	1025.59	513.804	1025.59	513.801	2	15	3.1.1.9123.3	70.7412	373.55	362.11	70.8	0.4	1599.22
30	6.24	6.33	6.148	sp|Q03265|ATPA_MOUSE	ATP synthase subunit alpha, mitochondrial OS=Mus musculus GN=Atp5a1 PE=1 SV=1	0	99	AVDSLVPIGR				-0.00364876	1025.58	513.799	1025.59	513.801	2	14	8.1.1.6152.5	48.2768	1363.84	1157.4	48.36	0.23	3217.06
31	6	6	14.69	sp|P98086|C1QA_MOUSE	Complement C1q subcomponent subunit A OS=Mus musculus GN=C1qa PE=1 SV=2	2	99	DQPRPAFSAIR				2.11455e-05	1256.66	419.895	1256.66	419.895	3	13	1.1.1.7946.2	56.4431	3182.12	2508.11	56.54	0.28	4150.82
31	6	6	14.69	sp|P98086|C1QA_MOUSE	Complement C1q subcomponent subunit A OS=Mus musculus GN=C1qa PE=1 SV=2	2	99	DSLSFSNTNNK	Deamidated(N)@9			0.0201511	1226.56	614.288	1226.54	614.278	2	10	1.1.1.7863.5	51.8942	149.53	129.3	51.79	0.91	573.252
31	6	6	14.69	sp|P98086|C1QA_MOUSE	Complement C1q subcomponent subunit A OS=Mus musculus GN=C1qa PE=1 SV=2	2	99	QNPMTLGNVVIFDK	Oxidation(M)@4			0.00121793	1590.81	796.412	1590.81	796.411	2	15	2.1.1.9112.3	79.7201	303.64	275.37	79.78	0.38	1120.58
31	6	6	14.69	sp|P98086|C1QA_MOUSE	Complement C1q subcomponent subunit A OS=Mus musculus GN=C1qa PE=1 SV=2	0	99	DQPRPAFSAIR				2.11455e-05	1256.66	419.895	1256.66	419.895	3	13	1.1.1.7945.3	56.3904	3182.12	1813.7	56.54	0.28	3690.89
31	6	6	14.69	sp|P98086|C1QA_MOUSE	Complement C1q subcomponent subunit A OS=Mus musculus GN=C1qa PE=1 SV=2	0	99	DQPRPAFSAIR				2.11455e-05	1256.66	419.895	1256.66	419.895	3	14	1.1.1.7947.3	56.5026	3182.12	3119.55	56.54	0.28	5774.34
31	6	6	14.69	sp|P98086|C1QA_MOUSE	Complement C1q subcomponent subunit A OS=Mus musculus GN=C1qa PE=1 SV=2	0	99	DQPRPAFSAIR				2.11455e-05	1256.66	419.895	1256.66	419.895	3	14	1.1.1.7948.2	56.5537	3182.12	3130.91	56.54	0.28	4516.85
31	6	6	14.69	sp|P98086|C1QA_MOUSE	Complement C1q subcomponent subunit A OS=Mus musculus GN=C1qa PE=1 SV=2	0	99	DQPRPAFSAIR				2.11455e-05	1256.66	419.895	1256.66	419.895	3	15	1.1.1.7949.2	56.613	3182.12	2565.6	56.54	0.28	4079.5
31	6	6	14.69	sp|P98086|C1QA_MOUSE	Complement C1q subcomponent subunit A OS=Mus musculus GN=C1qa PE=1 SV=2	0	99	DSLSFSNTNNK				0.000144016	1225.56	613.786	1225.56	613.786	2	13	1.1.1.7827.7	49.9074	2425.81	920.6	50.09	0.28	1379.52
31	6	6	14.69	sp|P98086|C1QA_MOUSE	Complement C1q subcomponent subunit A OS=Mus musculus GN=C1qa PE=1 SV=2	0	99	DSLSFSNTNNK				-0.00656891	1225.55	613.783	1225.56	613.786	2	16	2.1.1.8597.5	52.6084	680.3	558.29	52.73	0.29	948.377
31	6	6	14.69	sp|P98086|C1QA_MOUSE	Complement C1q subcomponent subunit A OS=Mus musculus GN=C1qa PE=1 SV=2	0	99	DSLSFSNTNNK				0.00177441	1225.56	613.787	1225.56	613.786	2	15	3.1.1.8784.6	52.247	567.84	482.52	52.31	0.28	1108
31	6	6	14.69	sp|P98086|C1QA_MOUSE	Complement C1q subcomponent subunit A OS=Mus musculus GN=C1qa PE=1 SV=2	0	99	DSLSFSNTNNK				-0.00224384	1225.56	613.785	1225.56	613.786	2	18	8.1.1.5973.7	38.3142	5575.69	2687.05	38.44	0.23	4245.71
31	6	6	14.69	sp|P98086|C1QA_MOUSE	Complement C1q subcomponent subunit A OS=Mus musculus GN=C1qa PE=1 SV=2	0	99	DSLSFSNTNNK				-0.00279419	1225.55	613.785	1225.56	613.786	2	18	5.1.1.6083.3	37.3469	1146.67	838.07	37.46	0.23	2230.66
31	6	6	14.69	sp|P98086|C1QA_MOUSE	Complement C1q subcomponent subunit A OS=Mus musculus GN=C1qa PE=1 SV=2	0	99	DSLSFSNTNNK				0.000750657	1225.56	613.786	1225.56	613.786	2	15	4.1.1.8490.7	52.7777	2343.43	826.7	53.01	0.28	1216.41
31	6	6	14.69	sp|P98086|C1QA_MOUSE	Complement C1q subcomponent subunit A OS=Mus musculus GN=C1qa PE=1 SV=2	0	99	DSLSFSNTNNK				-0.00404816	1225.55	613.784	1225.56	613.786	2	17	7.1.1.6419.8	38.8094	1394.2	1071.13	38.87	0.17	2502.39
31	6	6	14.69	sp|P98086|C1QA_MOUSE	Complement C1q subcomponent subunit A OS=Mus musculus GN=C1qa PE=1 SV=2	0	99	DSLSFSNTNNK				-0.00149222	1225.56	613.785	1225.56	613.786	2	15	6.1.1.5685.9	37.4212	5270.81	2026.92	37.55	0.23	3372.87
31	6	6	14.69	sp|P98086|C1QA_MOUSE	Complement C1q subcomponent subunit A OS=Mus musculus GN=C1qa PE=1 SV=2	0	99	DSLSFSNTNNK				-0.00224384	1225.56	613.785	1225.56	613.786	2	12	8.1.1.5991.9	39.3276	5575.69	346.44	38.44	0.23	1539.54
31	6	6	14.69	sp|P98086|C1QA_MOUSE	Complement C1q subcomponent subunit A OS=Mus musculus GN=C1qa PE=1 SV=2	0	99	QNPMTLGNVVIFDK	Oxidation(M)@4			0.0156374	1590.82	796.419	1590.81	796.411	2	18	3.1.1.9318.3	80.126	287.28	283.57	80.13	0.34	1122.49
31	6	6	14.69	sp|P98086|C1QA_MOUSE	Complement C1q subcomponent subunit A OS=Mus musculus GN=C1qa PE=1 SV=2	0	99	QNPMTLGNVVIFDK	Oxidation(M)@4			0.0148747	1590.82	796.418	1590.81	796.411	2	15	8.1.1.6242.5	53.1476	654.83	519.11	53.21	0.23	1210.49
31	6	6	14.69	sp|P98086|C1QA_MOUSE	Complement C1q subcomponent subunit A OS=Mus musculus GN=C1qa PE=1 SV=2	0	99	QNPMTLGNVVIFDK	Oxidation(M)@4			0.0157301	1590.82	796.419	1590.81	796.411	2	14	4.1.1.9017.2	79.5011	292.24	254.75	79.44	0.34	398.739
32	6	6	12.71	sp|P17751|TPIS_MOUSE	Triosephosphate isomerase OS=Mus musculus GN=Tpi1 PE=1 SV=4	2	99	IAVAAQNCYK	Carbamidomethyl(C)@8			0.00123672	1136.57	569.29	1136.56	569.29	2	16	1.1.1.7732.3	44.7517	354.25	346.36	44.75	0.3	926.676
32	6	6	12.71	sp|P17751|TPIS_MOUSE	Triosephosphate isomerase OS=Mus musculus GN=Tpi1 PE=1 SV=4	2	99	IIYGGSVTGATCK	Carbamidomethyl(C)@12			-0.0100884	1325.65	663.835	1325.66	663.84	2	13	1.1.1.7888.5	53.2522	356.44	349.22	53.31	0.34	876.772
32	6	6	12.71	sp|P17751|TPIS_MOUSE	Triosephosphate isomerase OS=Mus musculus GN=Tpi1 PE=1 SV=4	2	99	TATPQQAQEVHEKLR			missed K-L@13	0.00118847	1734.9	434.733	1734.9	434.733	4	11	8.1.1.5871.2	32.5623	500.11	425.53	32.6	0.25	513.548
32	6	6	12.71	sp|P17751|TPIS_MOUSE	Triosephosphate isomerase OS=Mus musculus GN=Tpi1 PE=1 SV=4	0	99	IAVAAQNCYK	Carbamidomethyl(C)@8			-0.0520496	1136.51	569.264	1136.56	569.29	2	12	4.1.1.8395.5	47.6627	216.57	215.4	47.67	0.59	687.959
32	6	6	12.71	sp|P17751|TPIS_MOUSE	Triosephosphate isomerase OS=Mus musculus GN=Tpi1 PE=1 SV=4	0	99	IIYGGSVTGATCK	Carbamidomethyl(C)@12			-0.000122891	1325.66	663.84	1325.66	663.84	2	15	6.1.1.5711.5	38.9028	382.14	347.06	38.85	0.28	998.78
32	6	6	12.71	sp|P17751|TPIS_MOUSE	Triosephosphate isomerase OS=Mus musculus GN=Tpi1 PE=1 SV=4	0	99	IIYGGSVTGATCK	Carbamidomethyl(C)@12			0.0372712	1325.7	663.858	1325.66	663.84	2	16	8.1.1.5996.8	39.6264	352.72	331.24	39.58	0.17	1373.91
33	5.89	5.92	14.03	sp|P68373|TBA1C_MOUSE; sp|P68369|TBA1A_MOUSE; sp|P05213|TBA1B_MOUSE	Tubulin alpha-1C chain OS=Mus musculus GN=Tuba1c PE=1 SV=1; Tubulin alpha-1A chain OS=Mus musculus GN=Tuba1a PE=1 SV=1; Tubulin alpha-1B chain OS=Mus musculus GN=Tuba1b PE=1 SV=2	2	99	DVNAAIATIK				0.00240936	1014.57	508.294	1014.57	508.293	2	11	1.1.1.8077.4	63.7776	161.65	125.28	63.64	0.51	1029.19
33	5.89	5.92	14.03	sp|P68373|TBA1C_MOUSE; sp|P68369|TBA1A_MOUSE; sp|P05213|TBA1B_MOUSE	Tubulin alpha-1C chain OS=Mus musculus GN=Tuba1c PE=1 SV=1; Tubulin alpha-1A chain OS=Mus musculus GN=Tuba1a PE=1 SV=1; Tubulin alpha-1B chain OS=Mus musculus GN=Tuba1b PE=1 SV=2	2	99	KLADQCTGLQGFLVFHSFGGGTGSGFTSLLMER	Carbamidomethyl(C)@6; Oxidation(M)@31		missed K-L@1	-0.0339593	3533.67	884.426	3533.71	884.434	4	19	2.1.1.9759.2	102.687	370.02	369.1	102.69	0.32	555.944
33	5.89	5.92	14.03	sp|P68373|TBA1C_MOUSE; sp|P68369|TBA1A_MOUSE; sp|P05213|TBA1B_MOUSE	Tubulin alpha-1C chain OS=Mus musculus GN=Tuba1c PE=1 SV=1; Tubulin alpha-1A chain OS=Mus musculus GN=Tuba1a PE=1 SV=1; Tubulin alpha-1B chain OS=Mus musculus GN=Tuba1b PE=1 SV=2	1.88606	99	AFVHWYVGEGMEEGEFSEAR				0.067445	2329.08	777.367	2329.01	777.344	3	20	2.1.1.9235.2	84.4932	203.26	200.84	84.55	0.36	465.533
34	5.46	5.54	8.929	sp|O54724|PTRF_MOUSE	Polymerase I and transcript release factor OS=Mus musculus GN=Ptrf PE=1 SV=1	2	99	ATEEPSGTGSDELIK				0.0101793	1532.73	767.373	1532.72	767.368	2	21	1.1.1.7872.6	52.3503	1176.91	729.93	52.52	0.34	1334
34	5.46	5.54	8.929	sp|O54724|PTRF_MOUSE	Polymerase I and transcript release factor OS=Mus musculus GN=Ptrf PE=1 SV=1	2	99	VMIYQDEVK	Oxidation(M)@2			0.00729498	1139.56	570.788	1139.55	570.784	2	12	1.1.1.7873.4	52.3867	251.93	248.71	52.41	0.34	1027.58
34	5.46	5.54	8.929	sp|O54724|PTRF_MOUSE	Polymerase I and transcript release factor OS=Mus musculus GN=Ptrf PE=1 SV=1	0	99	ATEEPSGTGSDELIK				-0.00607432	1532.71	767.365	1532.72	767.368	2	16	2.1.1.8641.4	54.8366	667.28	486.57	54.95	0.39	924.075
34	5.46	5.54	8.929	sp|O54724|PTRF_MOUSE	Polymerase I and transcript release factor OS=Mus musculus GN=Ptrf PE=1 SV=1	0	99	ATEEPSGTGSDELIK				-0.00685143	1532.71	767.364	1532.72	767.368	2	19	3.1.1.8823.5	54.3932	586.85	486.71	54.51	0.39	777.878
34	5.46	5.54	8.929	sp|O54724|PTRF_MOUSE	Polymerase I and transcript release factor OS=Mus musculus GN=Ptrf PE=1 SV=1	0	99	ATEEPSGTGSDELIK				-0.00281824	1532.72	767.366	1532.72	767.368	2	22	8.1.1.5988.12	39.1725	1917.24	1772.53	39.23	0.23	3147.56
34	5.46	5.54	8.929	sp|O54724|PTRF_MOUSE	Polymerase I and transcript release factor OS=Mus musculus GN=Ptrf PE=1 SV=1	0	99	ATEEPSGTGSDELIK				0.00639526	1532.73	767.371	1532.72	767.368	2	20	5.1.1.6100.5	38.2544	830.36	546.62	38.37	0.23	972.485
34	5.46	5.54	8.929	sp|O54724|PTRF_MOUSE	Polymerase I and transcript release factor OS=Mus musculus GN=Ptrf PE=1 SV=1	0	99	ATEEPSGTGSDELIK				0.00459832	1532.73	767.37	1532.72	767.368	2	23	6.1.1.5701.6	38.3366	1962.12	1264.6	38.45	0.23	2209.06
34	5.46	5.54	8.929	sp|O54724|PTRF_MOUSE	Polymerase I and transcript release factor OS=Mus musculus GN=Ptrf PE=1 SV=1	0	99	ATEEPSGTGSDELIK				0.00210922	1532.72	767.369	1532.72	767.368	2	23	4.1.1.8528.7	54.9197	747.54	574.66	55.04	0.39	1083.09
34	5.46	5.54	8.929	sp|O54724|PTRF_MOUSE	Polymerase I and transcript release factor OS=Mus musculus GN=Ptrf PE=1 SV=1	0	99	ATEEPSGTGSDELIK				-0.00552848	1532.72	767.365	1532.72	767.368	2	22	7.1.1.6432.3	39.5439	1295.43	740.87	39.66	0.23	1576.41
36	4.31	4.33	6.923	sp|P16015|CAH3_MOUSE	Carbonic anhydrase 3 OS=Mus musculus GN=Ca3 PE=1 SV=3	2	99	GGPLSGPYR				0.000741399	902.462	452.238	902.461	452.238	2	11	1.1.1.7829.4	50.0151	515.23	500.39	50.03	0.51	995.38
36	4.31	4.33	6.923	sp|P16015|CAH3_MOUSE	Carbonic anhydrase 3 OS=Mus musculus GN=Ca3 PE=1 SV=3	2	99	VVFDDTYDR				-0.00233666	1128.51	565.26	1128.51	565.262	2	8	1.1.1.7988.5	58.8231	687.18	315.88	58.96	0.34	1157.1
37	4.04	4.04	4.804	sp|Q9D0F9|PGM1_MOUSE	Phosphoglucomutase-1 OS=Mus musculus GN=Pgm1 PE=1 SV=4	2	99	LSGTGSAGATIR				0.00485727	1089.58	545.799	1089.58	545.796	2	12	8.1.1.5873.3	32.7079	261.68	259.65	32.71	0.22	1054.38
37	4.04	4.04	4.804	sp|Q9D0F9|PGM1_MOUSE	Phosphoglucomutase-1 OS=Mus musculus GN=Pgm1 PE=1 SV=4	2	99	TQAYPDQKPGTSGLR				-0.00216498	1617.81	540.277	1617.81	540.278	3	12	1.1.1.7666.2	43.2355	174.45	172.96	43.22	0.29	236.216
37	4.04	4.04	4.804	sp|Q9D0F9|PGM1_MOUSE	Phosphoglucomutase-1 OS=Mus musculus GN=Pgm1 PE=1 SV=4	0	99	TQAYPDQKPGTSGLR				0.00328427	1617.81	540.279	1617.81	540.278	3	13	8.1.1.5891.4	33.7189	444.49	427.12	33.77	0.17	1106.69
37	4.04	4.04	4.804	sp|Q9D0F9|PGM1_MOUSE	Phosphoglucomutase-1 OS=Mus musculus GN=Pgm1 PE=1 SV=4	0	99	TQAYPDQKPGTSGLR				-0.00093785	1617.81	540.277	1617.81	540.278	3	13	6.1.1.5600.3	32.7091	469.42	420.41	32.77	0.17	1296.5
38	4.04	4.04	3.55	sp|P08249|MDHM_MOUSE	Malate dehydrogenase, mitochondrial OS=Mus musculus GN=Mdh2 PE=1 SV=3	2	99	IQEAGTEVVK				-0.00783136	1072.57	537.292	1072.58	537.295	2	15	1.1.1.7596.3	41.8053	436.33	429.03	41.81	0.28	666.158
38	4.04	4.04	3.55	sp|P08249|MDHM_MOUSE	Malate dehydrogenase, mitochondrial OS=Mus musculus GN=Mdh2 PE=1 SV=3	2	99	IQEAGTEVVKAK			missed K-A@10	-0.00397535	1271.7	424.909	1271.71	424.91	3	9	1.1.1.7306.2	38.7721	315.71	302.72	38.8	0.21	216.127
38	4.04	4.04	3.55	sp|P08249|MDHM_MOUSE	Malate dehydrogenase, mitochondrial OS=Mus musculus GN=Mdh2 PE=1 SV=3	0	99	IQEAGTEVVK				0.000857194	1072.58	537.296	1072.58	537.295	2	10	8.1.1.5889.4	33.6065	1111.38	326.83	33.44	0.17	703.16
38	4.04	4.04	3.55	sp|P08249|MDHM_MOUSE	Malate dehydrogenase, mitochondrial OS=Mus musculus GN=Mdh2 PE=1 SV=3	0	99	IQEAGTEVVK				-0.00504373	1072.57	537.293	1072.58	537.295	2	13	7.1.1.6312.3	33.9235	278.66	275.16	33.91	0.18	741.463
38	4.04	4.04	3.55	sp|P08249|MDHM_MOUSE	Malate dehydrogenase, mitochondrial OS=Mus musculus GN=Mdh2 PE=1 SV=3	0	99	IQEAGTEVVK				0.0066923	1072.58	537.299	1072.58	537.295	2	13	4.1.1.8277.2	44.9392	324.33	291.88	44.97	0.24	606.554
38	4.04	4.04	3.55	sp|P08249|MDHM_MOUSE	Malate dehydrogenase, mitochondrial OS=Mus musculus GN=Mdh2 PE=1 SV=3	0	99	IQEAGTEVVK				-0.00557083	1072.57	537.293	1072.58	537.295	2	11	5.1.1.5957.2	32.3118	229.53	204.69	32.26	0.22	312.533
38	4.04	4.04	3.55	sp|P08249|MDHM_MOUSE	Malate dehydrogenase, mitochondrial OS=Mus musculus GN=Mdh2 PE=1 SV=3	0	99	IQEAGTEVVKAK			missed K-A@10	-0.0113162	1271.7	424.906	1271.71	424.91	3	13	4.1.1.7935.2	41.9603	204.52	201.8	41.96	0.23	190.025
38	4.04	4.04	3.55	sp|P08249|MDHM_MOUSE	Malate dehydrogenase, mitochondrial OS=Mus musculus GN=Mdh2 PE=1 SV=3	0	99	IQEAGTEVVKAK			missed K-A@10	-0.00426398	1271.7	424.909	1271.71	424.91	3	11	8.1.1.5828.2	31.4542	518.94	445.73	31.49	0.23	512.747
38	4.04	4.04	3.55	sp|P08249|MDHM_MOUSE	Malate dehydrogenase, mitochondrial OS=Mus musculus GN=Mdh2 PE=1 SV=3	0	99	IQEAGTEVVKAK			missed K-A@10	0.00138838	1271.71	424.911	1271.71	424.91	3	13	6.1.1.5531.2	30.4611	524.95	517.89	30.45	0.18	600.153
40	4.02	4.02	7.242	sp|P53566|CEBPA_MOUSE	CCAAT/enhancer-binding protein alpha OS=Mus musculus GN=Cebpa PE=1 SV=2	2	99	GLAGAHPDLR				0.00365896	1005.54	503.777	1005.54	503.775	2	10	8.1.1.5910.4	34.7748	313.5	285.73	34.74	0.28	906.874
41	4	4	8.582	sp|Q00322|CEBPD_MOUSE	CCAAT/enhancer-binding protein delta OS=Mus musculus GN=Cebpd PE=1 SV=2	2	99	GSPGPSLAPGTVR				-0.0102472	1194.63	598.32	1194.64	598.325	2	11	1.1.1.7863.4	51.8809	495.9	380.49	52.01	0.29	994.68
41	4	4	8.582	sp|Q00322|CEBPD_MOUSE	CCAAT/enhancer-binding protein delta OS=Mus musculus GN=Cebpd PE=1 SV=2	2	99	LVELSAENEK				-0.0149659	1130.57	566.291	1130.58	566.298	2	12	1.1.1.7847.5	50.9818	356.93	356.43	50.94	0.85	1137.1
41	4	4	8.582	sp|Q00322|CEBPD_MOUSE	CCAAT/enhancer-binding protein delta OS=Mus musculus GN=Cebpd PE=1 SV=2	0	99	GSPGPSLAPGTVR				0.00423223	1194.64	598.327	1194.64	598.325	2	13	6.1.1.5697.5	38.1103	798.16	727.31	38.17	0.23	1729.23
41	4	4	8.582	sp|Q00322|CEBPD_MOUSE	CCAAT/enhancer-binding protein delta OS=Mus musculus GN=Cebpd PE=1 SV=2	0	99	GSPGPSLAPGTVR				-0.000124039	1194.64	598.325	1194.64	598.325	2	12	8.1.1.5983.6	38.8809	879.41	568.79	38.96	0.23	1555.83
41	4	4	8.582	sp|Q00322|CEBPD_MOUSE	CCAAT/enhancer-binding protein delta OS=Mus musculus GN=Cebpd PE=1 SV=2	0	99	GSPGPSLAPGTVR				0.00660566	1194.64	598.328	1194.64	598.325	2	11	4.1.1.8521.6	54.5082	451.54	286.13	54.64	0.28	1044.01
42	3.96	4.07	3.077	sp|Q99KI0|ACON_MOUSE	Aconitate hydratase, mitochondrial OS=Mus musculus GN=Aco2 PE=1 SV=1	2	99	NAVTQEFGPVPDTAR				-0.0145309	1600.77	534.597	1600.78	534.602	3	11	2.1.1.8890.4	68.5486	177.03	96.09	68.38	0.28	966.778
42	3.96	4.07	3.077	sp|Q99KI0|ACON_MOUSE	Aconitate hydratase, mitochondrial OS=Mus musculus GN=Aco2 PE=1 SV=1	1.67778	99	NTIVTSYNR				0.00863717	1066.55	534.282	1066.54	534.278	2	8	5.1.1.6034.5	34.6039	1532.14	665.74	34.72	0.22	1023.18
43	2.43	2.43	9.06	sp|P48962|ADT1_MOUSE	ADP/ATP translocase 1 OS=Mus musculus GN=Slc25a4 PE=1 SV=4	2	99	YFAGNLASGGAAGATSLCFVYPLDFAR	Carbamidomethyl(C)@18			-0.00256815	2795.33	932.786	2795.34	932.786	3	25	2.1.1.9863.2	105.634	795.85	550.65	105.51	0.3	1161.29
44	2.3	4.04	3.511	sp|P20029|GRP78_MOUSE	78 kDa glucose-regulated protein OS=Mus musculus GN=Hspa5 PE=1 SV=3	2	99	DAGTIAGLNVMR	Oxidation(M)@11			-0.00741054	1232.61	617.313	1232.62	617.316	2	16	8.1.1.6098.7	45.2363	374.55	353.79	45.26	0.28	1862.26
44	2.3	4.04	3.511	sp|P20029|GRP78_MOUSE	78 kDa glucose-regulated protein OS=Mus musculus GN=Hspa5 PE=1 SV=3	0	99	DAGTIAGLNVMR	Oxidation(M)@11			0.0236068	1232.64	617.328	1232.62	617.316	2	14	3.1.1.9024.3	65.5233	193.17	188.69	65.52	0.34	1245.8
44	2.3	4.04	3.511	sp|P20029|GRP78_MOUSE	78 kDa glucose-regulated protein OS=Mus musculus GN=Hspa5 PE=1 SV=3	0	99	VEIIANDQGNR				0.0444146	1227.67	614.84	1227.62	614.818	2	14	7.1.1.6394.2	37.3614	527.04	268.92	37.47	0.17	1669.85
44	2.3	4.04	3.511	sp|P20029|GRP78_MOUSE	78 kDa glucose-regulated protein OS=Mus musculus GN=Hspa5 PE=1 SV=3	0	99	VEIIANDQGNR				0.0204946	1227.64	614.828	1227.62	614.818	2	11	5.1.1.6056.3	35.7877	657.93	423.87	35.89	0.22	1374.04
45	2.23	2.24	2.326	sp|P05202|AATM_MOUSE	Aspartate aminotransferase, mitochondrial OS=Mus musculus GN=Got2 PE=1 SV=1	2	99	DAGMQLQGYR	Oxidation(M)@4			0.00230253	1153.52	577.768	1153.52	577.767	2	15	8.1.1.5943.4	36.6239	572.01	552.7	36.59	0.22	1321.9
45	2.23	2.24	2.326	sp|P05202|AATM_MOUSE	Aspartate aminotransferase, mitochondrial OS=Mus musculus GN=Got2 PE=1 SV=1	0	99	DAGMQLQGYR	Oxidation(M)@4			-0.00480801	1153.51	577.764	1153.52	577.767	2	16	6.1.1.5654.5	35.6887	458.85	449.74	35.69	0.22	1123.49
47	2.1	2.1	3.118	sp|P09411|PGK1_MOUSE	Phosphoglycerate kinase 1 OS=Mus musculus GN=Pgk1 PE=1 SV=4	1.95861	99	AHSSMVGVNLPQK	Oxidation(M)@5			-0.00114712	1382.7	461.906	1382.7	461.906	3	14	8.1.1.5919.4	35.2752	546.66	465.3	35.36	0.23	1319.82
47	2.1	2.1	3.118	sp|P09411|PGK1_MOUSE	Phosphoglycerate kinase 1 OS=Mus musculus GN=Pgk1 PE=1 SV=4	0	99	AHSSMVGVNLPQK	Oxidation(M)@5			-0.0110456	1382.69	461.903	1382.7	461.906	3	14	6.1.1.5628.3	34.2687	527.92	381.51	34.35	0.28	1008.28
48	2.02	2.02	2.376	sp|P62631|EF1A2_MOUSE; sp|P10126|EF1A1_MOUSE	Elongation factor 1-alpha 2 OS=Mus musculus GN=Eef1a2 PE=1 SV=1; Elongation factor 1-alpha 1 OS=Mus musculus GN=Eef1a1 PE=1 SV=3	2	99	IGGIGTVPVGR				0.00243157	1024.61	513.31	1024.6	513.309	2	17	1.1.1.8020.4	60.6218	1120.03	926.35	60.7	0.34	2159.66
48	2.02	2.02	2.376	sp|P62631|EF1A2_MOUSE; sp|P10126|EF1A1_MOUSE	Elongation factor 1-alpha 2 OS=Mus musculus GN=Eef1a2 PE=1 SV=1; Elongation factor 1-alpha 1 OS=Mus musculus GN=Eef1a1 PE=1 SV=3	0	99	IGGIGTVPVGR				-0.00639993	1024.6	513.306	1024.6	513.309	2	13	3.1.1.8975.6	62.9001	454.52	413.45	62.98	0.34	1837.16
48	2.02	2.02	2.376	sp|P62631|EF1A2_MOUSE; sp|P10126|EF1A1_MOUSE	Elongation factor 1-alpha 2 OS=Mus musculus GN=Eef1a2 PE=1 SV=1; Elongation factor 1-alpha 1 OS=Mus musculus GN=Eef1a1 PE=1 SV=3	0	99	IGGIGTVPVGR				0.00129644	1024.6	513.309	1024.6	513.309	2	15	6.1.1.5786.6	43.0183	1818.59	1205.02	43.11	0.28	3126.35
49	2.01	2.01	0.7143	sp|Q9ESU6|BRD4_MOUSE	Bromodomain-containing protein 4 OS=Mus musculus GN=Brd4 PE=1 SV=2	2	99	AQAEHAEKEK	Deamidated(Q)@2		missed K-E@8	-0.00662789	1140.53	571.274	1140.54	571.278	2	8	2.1.1.8441.3	46.7048	227.2	223.45	46.76	0.29	741.263
50	2.01	2.01	1.109	sp|Q8R0Y6|AL1L1_MOUSE	Cytosolic 10-formyltetrahydrofolate dehydrogenase OS=Mus musculus GN=Aldh1l1 PE=1 SV=1	2	99	LIAEGTAPR				0.00304721	926.522	464.268	926.519	464.267	2	10	2.1.1.8274.2	44.2038	408.28	230.96	44.32	0.22	221.128
50	2.01	2.01	1.109	sp|Q8R0Y6|AL1L1_MOUSE	Cytosolic 10-formyltetrahydrofolate dehydrogenase OS=Mus musculus GN=Aldh1l1 PE=1 SV=1	0	99	LIAEGTAPR				0.00093972	926.519	464.267	926.519	464.267	2	10	3.1.1.8466.2	44.3388	349.29	222.37	44.43	0.22	194.626
50	2.01	2.01	1.109	sp|Q8R0Y6|AL1L1_MOUSE	Cytosolic 10-formyltetrahydrofolate dehydrogenase OS=Mus musculus GN=Aldh1l1 PE=1 SV=1	0	99	LIAEGTAPR				-0.00105553	926.517	464.266	926.519	464.267	2	13	5.1.1.5958.2	32.3429	631.1	494.82	32.43	0.18	688.859
50	2.01	2.01	1.109	sp|Q8R0Y6|AL1L1_MOUSE	Cytosolic 10-formyltetrahydrofolate dehydrogenase OS=Mus musculus GN=Aldh1l1 PE=1 SV=1	0	99	LIAEGTAPR				0.00426551	926.523	464.269	926.519	464.267	2	11	6.1.1.5597.4	32.5154	549.58	525.19	32.54	0.22	1069.67
50	2.01	2.01	1.109	sp|Q8R0Y6|AL1L1_MOUSE	Cytosolic 10-formyltetrahydrofolate dehydrogenase OS=Mus musculus GN=Aldh1l1 PE=1 SV=1	0	99	LIAEGTAPR				0.0179227	926.536	464.276	926.519	464.267	2	12	8.1.1.5889.2	33.5731	484.83	454.09	33.61	0.17	978.885
52	2	4	12.07	sp|Q04447|KCRB_MOUSE	Creatine kinase B-type OS=Mus musculus GN=Ckb PE=1 SV=1	2	99	SMTEAEQQQLIDDHFLFDKPVSPLLLASGMAR				0.0260054	3586.81	897.709	3586.78	897.702	4	18	2.1.1.9704.4	101.246	414.26	413.54	101.2	0.3	1227.7
52	2	4	12.07	sp|Q04447|KCRB_MOUSE	Creatine kinase B-type OS=Mus musculus GN=Ckb PE=1 SV=1	0	99	GGDDLDPNYVLSSR			cleaved Q-G@N-term	0.00342472	1506.7	754.356	1506.7	754.355	2	18	2.1.1.8971.4	72.4134	368.34	364.17	72.42	0.34	823.869
52	2	4	12.07	sp|Q04447|KCRB_MOUSE	Creatine kinase B-type OS=Mus musculus GN=Ckb PE=1 SV=1	0	99	GGDDLDPNYVLSSR			cleaved Q-G@N-term	0.0224519	1506.72	754.366	1506.7	754.355	2	18	3.1.1.9153.2	72.1304	334.83	206.29	72.25	0.34	306.533
52	2	4	12.07	sp|Q04447|KCRB_MOUSE	Creatine kinase B-type OS=Mus musculus GN=Ckb PE=1 SV=1	0	99	GGDDLDPNYVLSSR			cleaved Q-G@N-term	-0.00268638	1506.69	754.354	1506.7	754.355	2	21	8.1.1.6160.5	48.7572	1509.67	667.32	48.88	0.23	1204.09
52	2	4	12.07	sp|Q04447|KCRB_MOUSE	Creatine kinase B-type OS=Mus musculus GN=Ckb PE=1 SV=1	0	99	GGDDLDPNYVLSSR			cleaved Q-G@N-term	0.00683084	1506.7	754.358	1506.7	754.355	2	20	6.1.1.5879.3	48.2562	431.48	395.33	48.32	0.23	1181.49
52	2	4	12.07	sp|Q04447|KCRB_MOUSE	Creatine kinase B-type OS=Mus musculus GN=Ckb PE=1 SV=1	0	99	GGDDLDPNYVLSSR			cleaved Q-G@N-term	0.0433947	1506.74	754.376	1506.7	754.355	2	20	4.1.1.8829.4	71.7366	1017.52	632.76	71.89	0.29	1237.4
53	2	3.89	8	sp|Q9ERD7|TBB3_MOUSE	Tubulin beta-3 chain OS=Mus musculus GN=Tubb3 PE=1 SV=1	2	99	SGAFGHLFRPDNFIFGQSGAGNNWAK				0.00619056	2794.34	699.593	2794.34	699.591	4	15	2.1.1.9405.3	90.9622	284.68	240.61	90.91	0.29	1890.55
53	2	3.89	8	sp|Q9ERD7|TBB3_MOUSE	Tubulin beta-3 chain OS=Mus musculus GN=Tubb3 PE=1 SV=1	0	99	LAVNMVPFPR	Oxidation(M)@5			-0.00319547	1158.62	580.317	1158.62	580.318	2	14	8.1.1.6177.5	49.6329	267.83	224.02	49.89	0.74	1363.54
54	2	2	2.018	sp|Q9EST1|GSDMA_MOUSE	Gasdermin-A OS=Mus musculus GN=Gsdma PE=2 SV=1	2	99	VEGDVDVPK				0.00441806	956.486	479.25	956.482	479.248	2	10	8.1.1.5910.3	34.7615	186.74	183.5	34.74	0.62	718.268
55	2	2	1.18	sp|Q8BMS1|ECHA_MOUSE	Trifunctional enzyme subunit alpha, mitochondrial OS=Mus musculus GN=Hadha PE=1 SV=1	2	99	ILQEGVDPK				-0.00590111	997.538	499.776	997.544	499.779	2	11	2.1.1.8514.3	47.942	244.06	227.47	47.96	0.45	575.052
55	2	2	1.18	sp|Q8BMS1|ECHA_MOUSE	Trifunctional enzyme subunit alpha, mitochondrial OS=Mus musculus GN=Hadha PE=1 SV=1	0	99	ILQEGVDPK				0.00233024	997.547	499.781	997.544	499.779	2	11	3.1.1.8704.3	47.9033	208.34	208.08	47.92	0.34	499.947
55	2	2	1.18	sp|Q8BMS1|ECHA_MOUSE	Trifunctional enzyme subunit alpha, mitochondrial OS=Mus musculus GN=Hadha PE=1 SV=1	0	99	ILQEGVDPK				-0.00376888	997.541	499.778	997.544	499.779	2	12	7.1.1.6370.3	36.09	324.21	318	36.07	0.17	963.973
55	2	2	1.18	sp|Q8BMS1|ECHA_MOUSE	Trifunctional enzyme subunit alpha, mitochondrial OS=Mus musculus GN=Hadha PE=1 SV=1	0	99	ILQEGVDPK				-0.00533118	997.539	499.777	997.544	499.779	2	12	8.1.1.5923.5	35.5106	576.62	459.53	35.58	0.23	1271.91
56	2	2	0.4828	sp|Q6P5H2|NEST_MOUSE	Nestin OS=Mus musculus GN=Nes PE=1 SV=1	2	99	TLLEAENSR	Deamidated(N)@7			0.0019608	1032.51	517.263	1032.51	517.262	2	12	1.1.1.7793.3	47.971	17727.4	3429.73	47.51	0.39	4822.66
56	2	2	0.4828	sp|Q6P5H2|NEST_MOUSE	Nestin OS=Mus musculus GN=Nes PE=1 SV=1	0	99	TLLEAENSR	Deamidated(N)@7			0.0019608	1032.51	517.263	1032.51	517.262	2	9	1.1.1.7811.6	48.9978	17727.4	989.89	47.51	0.39	1947.77
56	2	2	0.4828	sp|Q6P5H2|NEST_MOUSE	Nestin OS=Mus musculus GN=Nes PE=1 SV=1	0	99	TLLEAENSR	Deamidated(N)@7			0.00867463	1032.52	517.266	1032.51	517.262	2	8	1.1.1.7829.5	50.0284	1459.13	372.89	48.57	1.01	997.68
56	2	2	0.4828	sp|Q6P5H2|NEST_MOUSE	Nestin OS=Mus musculus GN=Nes PE=1 SV=1	0	99	TLLEAENSR	Deamidated(N)@7			-0.0183028	1032.49	517.253	1032.51	517.262	2	9	1.1.1.7868.4	52.1251	274.38	214.59	51.5	1.3	1005.48
56	2	2	0.4828	sp|Q6P5H2|NEST_MOUSE	Nestin OS=Mus musculus GN=Nes PE=1 SV=1	0	99	TLLEAENSR	Deamidated(N)@7			-0.00288968	1032.51	517.26	1032.51	517.262	2	11	2.1.1.8555.4	50.2037	14421.4	8611.75	50.08	0.34	10671.1
56	2	2	0.4828	sp|Q6P5H2|NEST_MOUSE	Nestin OS=Mus musculus GN=Nes PE=1 SV=1	0	99	TLLEAENSR	Deamidated(N)@7			-0.00569729	1032.5	517.259	1032.51	517.262	2	9	2.1.1.8591.3	52.2534	731.22	619.18	52.16	0.96	1312.3
56	2	2	0.4828	sp|Q6P5H2|NEST_MOUSE	Nestin OS=Mus musculus GN=Nes PE=1 SV=1	0	99	TLLEAENSR	Deamidated(N)@7			0.00159912	1032.51	517.263	1032.51	517.262	2	11	3.1.1.8749.3	50.3139	12672.7	2393.82	49.89	0.28	3378.04
56	2	2	0.4828	sp|Q6P5H2|NEST_MOUSE	Nestin OS=Mus musculus GN=Nes PE=1 SV=1	0	99	TLLEAENSR	Deamidated(N)@7			-0.00609108	1032.5	517.259	1032.51	517.262	2	8	3.1.1.8786.3	52.3597	661.16	354.91	51.8	0.85	1151.6
56	2	2	0.4828	sp|Q6P5H2|NEST_MOUSE	Nestin OS=Mus musculus GN=Nes PE=1 SV=1	0	99	TLLEAENSR	Deamidated(N)@7			-0.00499248	1032.5	517.259	1032.51	517.262	2	10	3.1.1.8804.3	53.347	326.95	212.83	52.76	0.9	946.177
56	2	2	0.4828	sp|Q6P5H2|NEST_MOUSE	Nestin OS=Mus musculus GN=Nes PE=1 SV=1	0	98.92	TLLEAENSR	Deamidated(N)@7			-0.00123927	1032.51	517.261	1032.51	517.262	2	12	4.1.1.8454.3	50.7171	18252.4	6795.99	50.48	0.28	8850.75
57	2	2	1.241	sp|Q01853|TERA_MOUSE	Transitional endoplasmic reticulum ATPase OS=Mus musculus GN=Vcp PE=1 SV=4	2	99	LAGESESNLR				0.00686035	1074.54	538.276	1074.53	538.273	2	12	2.1.1.8109.2	42.2354	213.19	204.1	42.3	0.32	198.426
57	2	2	1.241	sp|Q01853|TERA_MOUSE	Transitional endoplasmic reticulum ATPase OS=Mus musculus GN=Vcp PE=1 SV=4	0	99	LAGESESNLR				0.00342501	1074.53	538.274	1074.53	538.273	2	14	3.1.1.8248.2	42.4113	179.54	165.67	42.46	0.26	175.919
57	2	2	1.241	sp|Q01853|TERA_MOUSE	Transitional endoplasmic reticulum ATPase OS=Mus musculus GN=Vcp PE=1 SV=4	0	99	LAGESESNLR				0.0104175	1074.54	538.278	1074.53	538.273	2	12	5.1.1.5890.3	31.1969	217.71	213.81	31.19	0.39	576.752
57	2	2	1.241	sp|Q01853|TERA_MOUSE	Transitional endoplasmic reticulum ATPase OS=Mus musculus GN=Vcp PE=1 SV=4	0	99	LAGESESNLR				-0.0104508	1074.52	538.267	1074.53	538.273	2	11	8.1.1.5863.2	32.3248	190.86	179.74	32.3	0.23	691.159
57	2	2	1.241	sp|Q01853|TERA_MOUSE	Transitional endoplasmic reticulum ATPase OS=Mus musculus GN=Vcp PE=1 SV=4	0	99	LAGESESNLR				-0.00696006	1074.52	538.269	1074.53	538.273	2	13	7.1.1.6243.2	32.7952	218.33	215.77	32.8	0.17	277.932
58	2	2	2.01	sp|P03987|IGHG3_MOUSE	Ig gamma-3 chain C region OS=Mus musculus PE=1 SV=2	2	99	ALPAPIER				-0.0138466	865.488	433.751	865.502	433.758	2	7	1.1.1.7891.4	53.3865	760.1	501.9	53.48	0.28	1383.23
59	2	2	2.797	sp|O08553|DPYL2_MOUSE	Dihydropyrimidinase-related protein 2 OS=Mus musculus GN=Dpysl2 PE=1 SV=2	2	99	FQLTDSQIYEVLSVIR				-0.0108661	1910	637.675	1910.01	637.679	3	17	2.1.1.10141.2	112.449	227.9	227.43	112.4	0.33	797.067
60	2	2	3.543	sp|Q9DBJ1|PGAM1_MOUSE; sp|O70250|PGAM2_MOUSE	Phosphoglycerate mutase 1 OS=Mus musculus GN=Pgam1 PE=1 SV=3; Phosphoglycerate mutase 2 OS=Mus musculus GN=Pgam2 PE=1 SV=3	2	99	FLGDEETVR			cleaved Q-F@N-term	-0.00219504	1064.51	533.263	1064.51	533.264	2	11	1.1.1.7933.4	55.7301	508.32	461.66	55.82	0.45	1596.95
61	2	2	3.361	sp|Q8VEM8|MPCP_MOUSE	Phosphate carrier protein, mitochondrial OS=Mus musculus GN=Slc25a3 PE=1 SV=1	2	99	IQTQPGYANTLR				0.0477597	1360.76	681.386	1360.71	681.362	2	11	1.1.1.7874.3	52.463	189.41	185.68	52.52	0.34	989.88
61	2	2	3.361	sp|Q8VEM8|MPCP_MOUSE	Phosphate carrier protein, mitochondrial OS=Mus musculus GN=Slc25a3 PE=1 SV=1	0	99	IQTQPGYANTLR				0.00971638	1360.72	681.367	1360.71	681.362	2	15	8.1.1.5986.6	39.0592	378.77	365.13	39.07	0.23	1482.13
62	2	2	0.8427	sp|Q8R4U7|LUZP1_MOUSE	Leucine zipper protein 1 OS=Mus musculus GN=Luzp1 PE=1 SV=2	2	99	ISSELEMLR				0.00432114	1076.56	539.286	1076.55	539.284	2	8	2.1.1.8216.2	43.193	137.01	136.67	43.16	0.36	159.023
63	2	2	4.27	sp|Q61598|GDIB_MOUSE; sp|P50396|GDIA_MOUSE	Rab GDP dissociation inhibitor beta OS=Mus musculus GN=Gdi2 PE=1 SV=1; Rab GDP dissociation inhibitor alpha OS=Mus musculus GN=Gdi1 PE=1 SV=3	2	99	SPYLYPLYGLGELPQGFAR				-0.00701835	2140.09	714.371	2140.1	714.374	3	19	2.1.1.9802.2	103.879	389.42	233.44	104.02	0.35	1283.1
64	2	2	4.286	sp|P97447|FHL1_MOUSE	Four and a half LIM domains protein 1 OS=Mus musculus GN=Fhl1 PE=1 SV=3	2	99	AIVAGDQNVEYK				0.000544781	1305.66	653.836	1305.66	653.836	2	17	8.1.1.5972.11	38.2659	558.78	549.72	38.27	0.23	1714.15
64	2	2	4.286	sp|P97447|FHL1_MOUSE	Four and a half LIM domains protein 1 OS=Mus musculus GN=Fhl1 PE=1 SV=3	0	99	AIVAGDQNVEYK				-0.0101049	1305.65	653.83	1305.66	653.836	2	16	6.1.1.5685.10	37.4262	477.4	463.36	37.44	0.23	1342.43
65	2	2	3.243	sp|P54843|MAF_MOUSE	Transcription factor Maf OS=Mus musculus GN=Maf PE=1 SV=2	2	99	FSDEQLVTMSVR	Oxidation(M)@9			-0.0109815	1426.67	714.34	1426.68	714.345	2	17	8.1.1.6112.10	46.0388	434.19	339.91	46.27	0.45	1201.02
66	2	2	5.535	sp|P28652|KCC2B_MOUSE; sp|P11798|KCC2A_MOUSE	Calcium/calmodulin-dependent protein kinase type II subunit beta OS=Mus musculus GN=Camk2b PE=1 SV=2; Calcium/calmodulin-dependent protein kinase type II subunit alpha OS=Mus musculus GN=Camk2a PE=1 SV=2	2	99	EYYSEADASHCIQQILEAVLHCHQMGVVHR	Carbamidomethyl(C)@11; Carbamidomethyl(C)@22			-0.0259187	3579.62	597.61	3579.64	597.615	6	15	2.1.1.9885.3	106.323	308.89	307.41	106.33	0.43	1779.33
67	2	2	3.39	sp|P05201|AATC_MOUSE	Aspartate aminotransferase, cytoplasmic OS=Mus musculus GN=Got1 PE=1 SV=3	2	99	VGGVQSLGGTGALR				-0.0100734	1270.69	636.352	1270.7	636.357	2	15	8.1.1.6056.10	42.8772	274.12	273.1	42.88	0.28	1236.63
68	2	2	11.5	sp|P01631|KV2A7_MOUSE	Ig kappa chain V-II region 26-10 OS=Mus musculus PE=1 SV=1	2	99	FSGSGSGTDFTLK				0.00244407	1302.61	652.313	1302.61	652.312	2	17	6.1.1.5804.5	44.0152	744.59	727.63	44.07	0.22	1616.12
69	2	2	0.3942	sp|E9Q5F9|SETD2_MOUSE	Histone-lysine N-methyltransferase SETD2 OS=Mus musculus GN=Setd2 PE=1 SV=1	2	99	TIDYPKTLIK			missed K-T@6	-0.0498663	1190.64	596.328	1190.69	596.353	2	11	3.1.1.9185.3	73.8648	1043.93	595.08	74.06	0.45	1313.4

## Sheet: Expt 2 ATF4 TAP Peptides Select
Supplemental Table S1I. Peptide report for selected proteins of interest, ATF4 bZIP TAP enrichment sample, experiment 2
All peptides are filtered for 99% confidence
N	Unused	Total	%Cov(95)	Accessions				Contribution
[truncated: 70 more rows]
